# Supplementary material for: A comprehensive analysis of sialolith proteins and the clinical implications
Source: Clin Proteomics. 2020 Mar 31;17:12. doi: 10.1186/s12014-020-09275-w (PMC7110646; doi:10.1186/s12014-020-09275-w)
Supplement: Supplementary file 2 — Additional file 2. Raw mass spectrometry data output. [file 12014_2020_9275_MOESM2_ESM.xlsx]

## Sheet: S1
Accession	Description	Contaminant	Sum PEP Score	Coverage [%]	# Peptides	# PSMs	# Unique Peptides	# AAs	MW [kDa]	calc. pI	Score Sequest HT: Sequest HT	# Peptides (by Search Engine): Sequest HT	Biological Process	Cellular Component	Molecular Function	Pfam IDs	Entrez Gene ID	Gene Symbol	KEGG Pathways	WikiPathways	Modifications
P02768-1	Serum albumin [OS=Homo sapiens]	TRUE	447.202	62	38	1448	38	609	69.3	6.28	4630.76	38	cell communication;cell organization and biogenesis;metabolic process;regulation of biological process;response to stimulus;transport	cytoplasm;endoplasmic reticulum;extracellular;Golgi;nucleus;organelle lumen	antioxidant activity;catalytic activity;DNA binding;metal ion binding;protein binding	Pf00273	213	ALB	Thyroid hormone synthesis	Folate Metabolism; Vitamin B12 Metabolism; Selenium Micronutrient Network	Phospho [Y174]
P02788	Lactotransferrin [OS=Homo sapiens]	TRUE	366.391	66	48	704	48	710	78.1	8.12	2144.27	48	cellular homeostasis;defense response;metabolic process;regulation of biological process;response to stimulus;transport	cell surface;cytoplasm;extracellular;nucleus;organelle lumen	catalytic activity;DNA binding;enzyme regulator activity;metal ion binding;protein binding	Pf00405	4057	LTF
P05164-3	Isoform H7 of Myeloperoxidase [OS=Homo sapiens]	TRUE	265.066	48	37	309	35	777	87.2	9.07	896.48	37	cell organization and biogenesis;defense response;metabolic process;regulation of biological process;response to stimulus;transport	extracellular;mitochondrion;nucleus;organelle lumen;vacuole	antioxidant activity;catalytic activity;metal ion binding	Pf03098	4353	MPO		Benzene metabolism; Folate Metabolism; Vitamin B12 Metabolism; Selenium Micronutrient Network
P13645	Keratin, type I cytoskeletal 10 [OS=Homo sapiens]	TRUE	253.729	48	21	301	20	584	58.8	5.21	1051.28	21	cell death;cell differentiation;metabolic process	cytoplasm;cytoskeleton;cytosol;membrane;nucleus	structural molecule activity	Pf00038, Pf04111	3858	KRT10	Staphylococcus aureus infection
P04264	Keratin, type II cytoskeletal 1 [OS=Homo sapiens]	TRUE	242.317	52	30	333	29	644	66	8.12	1022.73	30	cell death;defense response;metabolic process;regulation of biological process;response to stimulus;transport	cytoskeleton;cytosol;extracellular;membrane;nucleus	catalytic activity;motor activity;protein binding;receptor activity;structural molecule activity	Pf00038, Pf01576, Pf05103, Pf05957, Pf12128, Pf13166, Pf13514	3848	KRT1		Corticotropin-releasing hormone signaling pathway
P35908	Keratin, type II cytoskeletal 2 epidermal [OS=Homo sapiens]	TRUE	220.8	59	28	199	24	639	65.4	8	633.24	28	cell death;cell organization and biogenesis;cell proliferation;cellular component movement;metabolic process	cytoskeleton;cytosol;membrane;nucleus	protein binding;structural molecule activity	Pf00038, Pf08614, Pf12128, Pf13166	3849	KRT2
P01024	Complement C3 [OS=Homo sapiens]	TRUE	209.965	28	35	136	35	1663	187	6.4	360.99	35	cell organization and biogenesis;defense response;metabolic process;regulation of biological process;response to stimulus;transport	extracellular;membrane;organelle lumen	catalytic activity;enzyme regulator activity;protein binding	Pf00207, Pf01759, Pf01821, Pf01835, Pf07677, Pf07678, Pf07703, Pf10569, Pf11974	718	C3	Tuberculosis; Viral carcinogenesis; Herpes simplex infection; Phagosome; Leishmaniasis; Legionellosis; Systemic lupus erythematosus; Pertussis; Chagas disease (American trypanosomiasis); Staphylococcus aureus infection; Complement and coagulation cascades	Allograft Rejection; Complement Activation; TYROBP Causal Network; Complement and Coagulation Cascades
P35527	Keratin, type I cytoskeletal 9 [OS=Homo sapiens]	TRUE	208.942	56	26	116	26	623	62	5.24	385.05	26	cell death;cell organization and biogenesis	cytosol;membrane;nucleus	structural molecule activity	Pf00038, Pf13166	3857	KRT9
P06702	Protein S100-A9 [OS=Homo sapiens]	TRUE	194.842	86	13	3518	13	114	13.2	6.13	11843	13	cell communication;cell death;cellular component movement;defense response;metabolic process;regulation of biological process;response to stimulus;transport	cytoplasm;cytoskeleton;cytosol;extracellular;membrane;nucleus;organelle lumen	antioxidant activity;catalytic activity;metal ion binding;protein binding;signal transducer activity	Pf00036, Pf01023, Pf13499, Pf13833	6280	S100A9		IL1 and megakaryocytes in obesity	Phospho [T14]
P80188	Neutrophil gelatinase-associated lipocalin [OS=Homo sapiens]	TRUE	133.563	72	14	540	14	198	22.6	8.91	1471.35	14	cell communication;cell death;cell organization and biogenesis;cellular homeostasis;defense response;regulation of biological process;response to stimulus;transport	cytosol;extracellular;organelle lumen	metal ion binding;protein binding;transporter activity	Pf00061	3934	LCN2
P01008	Antithrombin-III [OS=Homo sapiens]	TRUE	117.849	53	22	111	22	464	52.6	6.71	326.8	22	coagulation;defense response;metabolic process;regulation of biological process;response to stimulus;transport	extracellular;membrane;organelle lumen	enzyme regulator activity;protein binding	Pf00079	462	SERPINC1	Complement and coagulation cascades	Complement and Coagulation Cascades
P01009-1	alpha-1-antitrypsin [OS=Homo sapiens]	TRUE	110.605	43	16	106	16	418	46.7	5.59	336.23	16	cell organization and biogenesis;coagulation;defense response;metabolic process;regulation of biological process;response to stimulus;transport	endoplasmic reticulum;extracellular;Golgi;membrane;organelle lumen	enzyme regulator activity;protein binding	Pf00079	5265	SERPINA1	Complement and coagulation cascades	Complement and Coagulation Cascades; NRF2 pathway; Lung fibrosis
P01876	immunoglobulin heavy constant alpha 1 [OS=Homo sapiens]	TRUE	96.012	48	11	143	7	353	37.6	6.51	456.92	11	cell organization and biogenesis;cellular component movement;defense response;metabolic process;regulation of biological process;response to stimulus;transport	extracellular;membrane	protein binding	Pf07654, Pf08205	3493	IGHA1		Inflammatory Response Pathway
P0C0L4-1	Complement C4-A [OS=Homo sapiens]	TRUE	95.083	15	21	63	21	1744	192.7	7.08	216.42	21	defense response;metabolic process;regulation of biological process;response to stimulus	extracellular;membrane;organelle lumen	catalytic activity;enzyme regulator activity;protein binding	Pf00207, Pf01759, Pf01821, Pf01835, Pf07677, Pf07678, Pf07703, Pf10569, Pf11974, Pf13249	720; 721	C4A; C4B	Complement and coagulation cascades; Systemic lupus erythematosus; Staphylococcus aureus infection; Pertussis	Allograft Rejection; Complement Activation; Complement and Coagulation Cascades; Sudden Infant Death Syndrome (SIDS) Susceptibility Pathways
P08311	Cathepsin G [OS=Homo sapiens]	TRUE	90.094	46	10	383	10	255	28.8	11.19	1064.89	10	cell organization and biogenesis;defense response;metabolic process;regulation of biological process;response to stimulus;transport	cell surface;extracellular;membrane;nucleus;organelle lumen	catalytic activity;protein binding	Pf00089	1511	CTSG	Amoebiasis; Renin-angiotensin system; Systemic lupus erythematosus; Neuroactive ligand-receptor interaction; Lysosome	ACE Inhibitor Pathway
P61626	lysozyme c [OS=Homo sapiens]	TRUE	89.482	60	12	926	12	148	16.5	9.16	2597.68	12	defense response;metabolic process;response to stimulus;transport	extracellular;organelle lumen	catalytic activity;protein binding	Pf00062	4069	LYZ	Salivary secretion
P05109	Protein S100-A8 [OS=Homo sapiens]	TRUE	88.229	90	14	687	14	93	10.8	7.03	2326.22	14	cell death;cellular component movement;defense response;metabolic process;regulation of biological process;response to stimulus;transport	cytoplasm;cytoskeleton;cytosol;extracellular;membrane;nucleus;organelle lumen	metal ion binding;protein binding	Pf01023, Pf13499	6279	S100A8
P01036	Cystatin-S [OS=Homo sapiens]	TRUE	80.233	62	9	166	5	141	16.2	5.02	442.47	9	regulation of biological process;response to stimulus	extracellular	enzyme regulator activity;protein binding	Pf00031	1472	CST4	Salivary secretion
P01037	Cystatin-SN [OS=Homo sapiens]	TRUE	80.169	61	9	216	5	141	16.4	7.21	606.54	9	regulation of biological process;response to stimulus	extracellular	enzyme regulator activity;protein binding	Pf00031	1469	CST1	Salivary secretion
P01834	immunoglobulin kappa constant [OS=Homo sapiens]	TRUE	78.128	82	8	153	2	107	11.8	6.52	475.94	8	cell organization and biogenesis;cellular component movement;defense response;metabolic process;regulation of biological process;response to stimulus;transport	extracellular;membrane	catalytic activity;protein binding	Pf07654	3514	IGKC
P0DOX7	immunoglobulin kappa light chain [OS=Homo sapiens]	TRUE	77.751	50	8	81	2	214	23.4	7.17	261.95	8	response to stimulus	extracellular;membrane		Pf00047, Pf07654, Pf07679, Pf07686, Pf13927
P02763	Alpha-1-acid glycoprotein 1 [OS=Homo sapiens]	TRUE	76.898	37	9	118	8	201	23.5	5.02	316.1	9	defense response;regulation of biological process;response to stimulus;transport	extracellular;organelle lumen	protein binding	Pf00061	5004	ORM1
P0DOX5	immunoglobulin gamma-1 heavy chain [OS=Homo sapiens]	TRUE	71.346	34	10	74	6	449	49.3	8.72	222.65	10	response to stimulus	extracellular;membrane		Pf07654, Pf07686, Pf08205
O75594	peptidoglycan recognition protein 1 [OS=Homo sapiens]	TRUE	71.008	49	5	127	5	196	21.7	8.59	466.27	5	defense response;metabolic process;regulation of biological process;response to stimulus;transport	extracellular;organelle lumen	catalytic activity;metal ion binding;receptor activity;signal transducer activity	Pf01510	8993	PGLYRP1
P20160	Azurocidin [OS=Homo sapiens]	TRUE	66.609	47	7	213	7	251	26.9	9.5	583.42	7	cellular component movement;defense response;metabolic process;regulation of biological process;response to stimulus;transport	extracellular;membrane;organelle lumen;vacuole	catalytic activity;protein binding	Pf00089	566	AZU1
P01833	Polymeric immunoglobulin receptor [OS=Homo sapiens]	TRUE	64.952	22	11	69	11	764	83.2	5.74	179.77	11	cell organization and biogenesis;regulation of biological process;response to stimulus;transport	extracellular;membrane	receptor activity;signal transducer activity		5284	PIGR	Intestinal immune network for IgA production
P04083	annexin A1 [OS=Homo sapiens]	TRUE	60.794	49	13	47	13	346	38.7	7.02	139.81	13	cell differentiation;cell organization and biogenesis;cellular component movement;defense response;metabolic process;regulation of biological process;response to stimulus;transport	cell surface;cytoplasm;cytoskeleton;cytosol;endosome;extracellular;membrane;nucleus;vacuole	catalytic activity;DNA binding;enzyme regulator activity;metal ion binding;protein binding;RNA binding;structural molecule activity	Pf00191	301	ANXA1		VEGFA-VEGFR2 Signaling Pathway; Spinal Cord Injury; Prostaglandin Synthesis and Regulation; Integrated Breast Cancer Pathway
P12273	Prolactin-inducible protein [OS=Homo sapiens]	TRUE	60.375	62	9	380	9	146	16.6	8.05	901.43	9	metabolic process;regulation of biological process;response to stimulus;transport	extracellular;membrane;nucleus	catalytic activity;protein binding	Pf05326	5304	PIP
P13647	keratin, type II cytoskeletal 5 [OS=Homo sapiens]	TRUE	58.619	26	13	47	8	590	62.3	7.74	108.51	13	cell death;cell organization and biogenesis;metabolic process	cytoplasm;cytosol;membrane;mitochondrion;nucleus	catalytic activity;motor activity;protein binding;structural molecule activity	Pf00038, Pf01576, Pf02994, Pf03961, Pf04111, Pf05957, Pf12128	3852	KRT5
Q9UGM3-1	deleted in malignant brain tumors 1 protein [OS=Homo sapiens]	FALSE	52.362	25	9	32	9	2413	260.6	5.44	93.28	9	cell differentiation;defense response;development;metabolic process;regulation of biological process;response to stimulus;transport	cytoplasm;extracellular;membrane	DNA binding;protein binding;receptor activity;signal transducer activity	Pf00100, Pf00431, Pf00530	1755	DMBT1	Salivary secretion
P24158	Myeloblastin [OS=Homo sapiens]	TRUE	51.669	43	6	86	6	256	27.8	8.35	178.02	6	cell differentiation;cell organization and biogenesis;cellular component movement;coagulation;metabolic process;regulation of biological process;response to stimulus;transport	cytosol;extracellular;membrane;organelle lumen	catalytic activity;protein binding	Pf00089, Pf09342	5657	PRTN3
P08246	Neutrophil elastase [OS=Homo sapiens]	TRUE	51.429	43	5	47	5	267	28.5	9.35	139.57	5	cell organization and biogenesis;cellular component movement;cellular homeostasis;defense response;metabolic process;regulation of biological process;response to stimulus;transport	cell surface;cytoplasm;extracellular;organelle lumen	catalytic activity;protein binding	Pf00089, Pf09342	1991	ELANE	Transcriptional misregulation in cancer; Systemic lupus erythematosus
P05155-3	Isoform 3 of Plasma protease C1 inhibitor [OS=Homo sapiens]	TRUE	50.381	27	12	36	12	505	55.7	6.4	85.19	12	defense response;metabolic process;regulation of biological process;response to stimulus;transport	extracellular;organelle lumen	enzyme regulator activity;protein binding	Pf00079	710	SERPING1		Complement and Coagulation Cascades
P01859	Immunoglobulin heavy constant gamma 2 [OS=Homo sapiens]	TRUE	49.258	29	7	101	3	326	35.9	7.59	258.5	7	cell organization and biogenesis;defense response;metabolic process;regulation of biological process;response to stimulus	extracellular;membrane	catalytic activity;protein binding	Pf07654, Pf08205	3501	IGHG2
P04040	catalase [OS=Homo sapiens]	TRUE	49.019	24	9	18	9	527	59.7	7.39	61.94	9	cell differentiation;cell organization and biogenesis;metabolic process;regulation of biological process;response to stimulus;transport	cytosol;endoplasmic reticulum;extracellular;Golgi;membrane;mitochondrion;organelle lumen;vacuole	antioxidant activity;catalytic activity;metal ion binding;nucleotide binding;protein binding	Pf00199, Pf06628	847	CAT	FoxO signaling pathway; Tryptophan metabolism; Longevity regulating pathway - multiple species; Amyotrophic lateral sclerosis (ALS); Carbon metabolism; Peroxisome; Longevity regulating pathway; Glyoxylate and dicarboxylate metabolism	Oxidative Stress; Selenium Micronutrient Network; DNA Damage Response (only ATM dependent); Tryptophan metabolism; Folate Metabolism; Amyotrophic lateral sclerosis (ALS)
P80511	Protein S100-A12 [OS=Homo sapiens]	TRUE	47.946	70	4	41	4	92	10.6	6.25	129.77	4	cellular component movement;defense response;metabolic process;regulation of biological process;response to stimulus;transport	cytoplasm;cytoskeleton;cytosol;extracellular;membrane;nucleus;organelle lumen	metal ion binding;protein binding	Pf01023, Pf13499	6283	S100A12
P22894	Neutrophil collagenase [OS=Homo sapiens]	FALSE	46.764	24	10	37	10	467	53.4	6.87	86.4	10	cell differentiation;cell organization and biogenesis;metabolic process;transport	extracellular;organelle lumen	catalytic activity;metal ion binding	Pf00045, Pf00413, Pf01471, Pf13582, Pf13688	4317	MMP8		Matrix Metalloproteinases
P68871	Hemoglobin subunit beta [OS=Homo sapiens]	TRUE	45.774	80	8	27	8	147	16	7.28	79.69	8	cell organization and biogenesis;coagulation;metabolic process;regulation of biological process;response to stimulus;transport	cytosol;extracellular;organelle lumen	antioxidant activity;catalytic activity;metal ion binding;protein binding;transporter activity	Pf00042	3043	HBB	Malaria; African trypanosomiasis	Folate Metabolism; Vitamin B12 Metabolism; Selenium Micronutrient Network
P02538	Keratin, type II cytoskeletal 6A [OS=Homo sapiens]	TRUE	45.164	22	10	34	5	564	60	8	87.74	10	cell death;cell differentiation;cell organization and biogenesis;defense response;metabolic process;regulation of biological process;response to stimulus	cytosol;membrane;nucleus	protein binding;structural molecule activity	Pf00038, Pf04111, Pf13166	3853	KRT6A		Ectoderm Differentiation
P02533	Keratin, type I cytoskeletal 14 [OS=Homo sapiens]	TRUE	44.942	31	11	36	7	472	51.5	5.16	94.82	11	cell death;cell differentiation;cell organization and biogenesis;response to stimulus	cytoplasm;cytosol;nucleus	protein binding;structural molecule activity	Pf00038, Pf13514	3861	KRT14		Corticotropin-releasing hormone signaling pathway
Q96DA0	Zymogen granule protein 16 homolog B [OS=Homo sapiens]	TRUE	44.099	45	7	196	7	208	22.7	7.39	413.06	7		extracellular			124220	ZG16B
P12724	eosinophil cationic protein [OS=Homo sapiens]	TRUE	44.036	35	6	236	6	160	18.4	10.02	789.37	6	defense response;metabolic process;response to stimulus;transport	extracellular;organelle lumen	catalytic activity	Pf00074	6037	RNASE3	Asthma
P08779	Keratin, type I cytoskeletal 16 [OS=Homo sapiens]	FALSE	42.3	34	12	26	8	473	51.2	5.05	61.48	12	cell death;cell differentiation;cell organization and biogenesis;cell proliferation;cellular component movement;defense response;regulation of biological process;response to stimulus	cytoskeleton;cytosol;nucleus	protein binding;structural molecule activity	Pf00038, Pf07888, Pf13514	3868	KRT16
P00738	Haptoglobin [OS=Homo sapiens]	TRUE	40.764	27	8	21	8	406	45.2	6.58	48.18	8	defense response;metabolic process;regulation of biological process;response to stimulus;transport	extracellular;organelle lumen	antioxidant activity;catalytic activity;protein binding	Pf00089	3240	HP
P09228	Cystatin-SA [OS=Homo sapiens]	FALSE	40.527	46	6	40	3	141	16.4	4.93	106.18	6	regulation of biological process;response to stimulus	extracellular	enzyme regulator activity;protein binding	Pf00031	1470	CST2	Salivary secretion
P06748	Nucleophosmin [OS=Homo sapiens]	TRUE	39.899	24	4	24	4	294	32.6	4.78	89.61	4	cell growth;cell organization and biogenesis;cellular homeostasis;metabolic process;regulation of biological process;response to stimulus;transport	cytoplasm;cytoskeleton;cytosol;membrane;nucleus	DNA binding;enzyme regulator activity;protein binding;RNA binding	Pf03066	4869	NPM1
P25311	Zinc-alpha-2-glycoprotein [OS=Homo sapiens]	TRUE	39.042	45	10	13	10	298	34.2	6.05	31.73	10	metabolic process;regulation of biological process;response to stimulus;transport	extracellular;membrane;nucleus	catalytic activity;protein binding;transporter activity	Pf00129, Pf07654	563	AZGP1
P01023	alpha-2-macroglobulin [OS=Homo sapiens]	TRUE	37.094	11	10	20	10	1474	163.2	6.46	57.46	10	cell differentiation;cell organization and biogenesis;metabolic process;regulation of biological process;response to stimulus;transport	cytosol;extracellular;organelle lumen	enzyme regulator activity;protein binding	Pf00207, Pf01835, Pf07677, Pf07678, Pf07703, Pf10569, Pf11974, Pf13249	2	A2M	Complement and coagulation cascades	Complement and Coagulation Cascades
P60709	Actin, cytoplasmic 1 [OS=Homo sapiens]	TRUE	36.097	36	9	22	9	375	41.7	5.48	51.98	9	cell organization and biogenesis;cellular component movement;metabolic process;regulation of biological process;response to stimulus	cytoplasm;cytoskeleton;cytosol;membrane;nucleus	DNA binding;nucleotide binding;protein binding;structural molecule activity	Pf00022	60	ACTB	Rap1 signaling pathway; Leukocyte transendothelial migration; Pathogenic Escherichia coli infection; Salmonella infection; Shigellosis; Apoptosis; Influenza A; Oxytocin signaling pathway; Bacterial invasion of epithelial cells; Dilated cardiomyopathy; Regulation of actin cytoskeleton; Arrhythmogenic right ventricular cardiomyopathy (ARVC); Proteoglycans in cancer; Platelet activation; Phagosome; …	Common Pathways Underlying Drug Addiction; Arrhythmogenic Right Ventricular Cardiomyopathy; Focal Adhesion; Regulation of Actin Cytoskeleton; Pathogenic Escherichia coli infection; Fas Ligand (FasL) pathway and Stress induction of Heat Shock Proteins (HSP) regulation; Myometrial Relaxation and Contraction Pathways
P11678	Eosinophil peroxidase [OS=Homo sapiens]	TRUE	35.702	16	9	35	7	715	81	10.29	81.86	9	cellular component movement;defense response;metabolic process;regulation of biological process;response to stimulus;transport	extracellular;organelle lumen	antioxidant activity;catalytic activity;metal ion binding	Pf03098	8288	EPX	Asthma		Phospho [S312; Y315; S317; S320; S322]
P40199	Carcinoembryonic antigen-related cell adhesion molecule 6 [OS=Homo sapiens]	TRUE	34.882	24	6	25	6	344	37.2	5.82	65.62	6	cell communication;cellular component movement;regulation of biological process;response to stimulus;transport	membrane	protein binding	Pf00047, Pf07679, Pf07686, Pf13895, Pf13927	4680	CEACAM6
P10153	Non-secretory ribonuclease [OS=Homo sapiens]	FALSE	34.648	22	4	19	4	161	18.3	8.73	63.27	4	defense response;metabolic process;response to stimulus;transport	extracellular;organelle lumen;vacuole	catalytic activity	Pf00074	6036	RNASE2
P36222	Chitinase-3-like protein 1 [OS=Homo sapiens]	FALSE	32.087	21	6	18	6	383	42.6	8.46	47.17	6	cell death;defense response;metabolic process;regulation of biological process;response to stimulus;transport	cytoplasm;endoplasmic reticulum;extracellular;organelle lumen	catalytic activity;structural molecule activity	Pf00704	1116	CHI3L1
Q9HD89	resistin [OS=Homo sapiens]	TRUE	32.022	52	4	69	4	108	11.4	6.86	189.23	4	cell differentiation;regulation of biological process;response to stimulus;transport	extracellular;nucleus;organelle lumen	protein binding	Pf06954	56729	RETN		Adipogenesis
P02787	Serotransferrin [OS=Homo sapiens]	TRUE	31.339	15	7	14	7	698	77	7.12	38.69	7	cell organization and biogenesis;cellular homeostasis;metabolic process;regulation of biological process;response to stimulus;transport	cell surface;endosome;extracellular;membrane;organelle lumen	enzyme regulator activity;metal ion binding;protein binding;transporter activity	Pf00405, Pf12974	7018	TF	HIF-1 signaling pathway; Mineral absorption	Differentiation Pathway; Sudden Infant Death Syndrome (SIDS) Susceptibility Pathways; Iron metabolism in placenta
P0DOY2	immunoglobulin lambda constant 2 [OS=Homo sapiens]	TRUE	31.261	51	3	61	1	106	11.3	7.24	184.3	3	cell organization and biogenesis;cellular component movement;defense response;metabolic process;regulation of biological process;response to stimulus;transport	extracellular;membrane	catalytic activity;protein binding	Pf07654, Pf13927	3538	IGLC2
P21333	Filamin-A [OS=Homo sapiens]	TRUE	30.405	3	4	11	4	2647	280.6	6.06	39.14	4	cell organization and biogenesis;cellular component movement;metabolic process;regulation of biological process;response to stimulus;transport	cytoplasm;cytoskeleton;cytosol;extracellular;membrane;nucleus	protein binding;RNA binding;signal transducer activity	Pf00307, Pf00630	2316	FLNA	Proteoglycans in cancer; MAPK signaling pathway; Salmonella infection; Focal adhesion	Hypothesized Pathways in Pathogenesis of Cardiovascular Disease; IL-4 Signaling Pathway; Focal Adhesion; Prolactin Signaling Pathway; MAPK Signaling Pathway; Androgen receptor signaling pathway
P01033	Metalloproteinase inhibitor 1 [OS=Homo sapiens]	FALSE	29.987	50	6	12	6	207	23.2	8.1	33.15	6	cell organization and biogenesis;metabolic process;regulation of biological process;response to stimulus;transport	extracellular;organelle lumen	enzyme regulator activity;metal ion binding;protein binding	Pf00965	7076	TIMP1	HIF-1 signaling pathway	IL1 and megakaryocytes in obesity; Matrix Metalloproteinases; IL-6 signaling pathway; Lung fibrosis
P13796	Plastin-2 [OS=Homo sapiens]	TRUE	28.72	15	7	10	7	627	70.2	5.43	24.15	7	cell organization and biogenesis;cellular component movement;regulation of biological process;response to stimulus	cytoplasm;cytoskeleton;cytosol;membrane	metal ion binding;protein binding	Pf00036, Pf00307, Pf13405, Pf13499	3936	LCP1
Q08380	Galectin-3-binding protein [OS=Homo sapiens]	TRUE	27.843	20	7	11	7	585	65.3	5.27	21.05	7	defense response;regulation of biological process;response to stimulus;transport	extracellular;membrane;organelle lumen	protein binding;receptor activity	Pf00530, Pf07707	3959	LGALS3BP
P0DOX8	Immunoglobulin lambda-1 light chain [OS=Homo sapiens]	FALSE	26.856	25	3	38	1	216	22.8	6.76	112.87	3	response to stimulus	extracellular;membrane		Pf07654, Pf07679, Pf07686, Pf08205, Pf13927
P02790	Hemopexin [OS=Homo sapiens]	FALSE	26.389	23	8	19	8	462	51.6	7.02	43.61	8	cellular homeostasis;metabolic process;regulation of biological process;transport	extracellular;organelle lumen	metal ion binding;protein binding;transporter activity	Pf00045	3263	HPX
P0DOX2	Immunoglobulin alpha-2 heavy chain [OS=Homo sapiens]	TRUE	25.618	15	5	60	1	455	48.9	6.81	191.66	5	response to stimulus	extracellular;membrane		Pf07654, Pf08205
P14923	Junction plakoglobin [OS=Homo sapiens]	FALSE	25.022	14	7	12	7	745	81.7	6.14	32.73	7	cell death;cell organization and biogenesis;cellular component movement;regulation of biological process;response to stimulus;transport	cytoplasm;cytoskeleton;cytosol;extracellular;membrane;nucleus;organelle lumen	protein binding;signal transducer activity;structural molecule activity	Pf00514	3728	JUP	Pathways in cancer; Acute myeloid leukemia; Transcriptional misregulation in cancer; Arrhythmogenic right ventricular cardiomyopathy (ARVC)	Corticotropin-releasing hormone signaling pathway; Ectoderm Differentiation; Arrhythmogenic Right Ventricular Cardiomyopathy
P41439	Folate receptor gamma [OS=Homo sapiens]	FALSE	24.942	32	5	9	5	243	27.6	7.83	26.21	5	transport	extracellular;membrane;organelle lumen		Pf03024	2352	FOLR3	Endocytosis; Antifolate resistance	Folate Metabolism
P00450	Ceruloplasmin [OS=Homo sapiens]	TRUE	24.384	11	7	11	7	1065	122.1	5.72	28.01	7	cellular homeostasis;metabolic process;transport	extracellular;membrane;organelle lumen	catalytic activity;metal ion binding;protein binding	Pf00394, Pf07731, Pf07732	1356	CP	Porphyrin and chlorophyll metabolism
P17900	Ganglioside GM2 activator [OS=Homo sapiens]	FALSE	23.432	24	4	11	4	193	20.8	5.31	30.57	4	metabolic process;regulation of biological process;response to stimulus;transport	cytoplasm;extracellular;mitochondrion;organelle lumen;vacuole	catalytic activity;enzyme regulator activity;transporter activity	Pf02221, Pf06477	2760	GM2A	Lysosome
P30740	Leukocyte elastase inhibitor [OS=Homo sapiens]	TRUE	23.431	29	7	10	6	379	42.7	6.28	27.68	7	regulation of biological process;transport	cytoplasm;extracellular;membrane;organelle lumen	enzyme regulator activity	Pf00079	1992	SERPINB1	Amoebiasis
P31949	protein S100-A11 [OS=Homo sapiens]	TRUE	22.298	26	2	12	2	105	11.7	7.12	38.14	2	regulation of biological process;response to stimulus;transport	cytoplasm;extracellular;nucleus;organelle lumen	metal ion binding;protein binding	Pf00036, Pf01023, Pf13499, Pf13833	6282	S100A11
P17213	Bactericidal permeability-increasing protein [OS=Homo sapiens]	FALSE	20.844	21	6	12	6	487	53.9	9.38	24.83	6	defense response;regulation of biological process;response to stimulus;transport	cytoplasm;extracellular;membrane;organelle lumen		Pf01273, Pf02886	671	BPI
P01861	Immunoglobulin heavy constant gamma 4 [OS=Homo sapiens]	FALSE	20.409	20	4	22	1	327	35.9	7.36	62.71	4	cell organization and biogenesis;defense response;metabolic process;regulation of biological process;response to stimulus	extracellular;membrane	catalytic activity;protein binding	Pf07654, Pf08205	3503	IGHG4
P23280	Carbonic anhydrase 6 [OS=Homo sapiens]	TRUE	20.394	19	4	9	4	308	35.3	7.02	34.32	4	metabolic process;response to stimulus;transport	cytoplasm;cytosol;extracellular	catalytic activity;metal ion binding	Pf00194	765	CA6	Nitrogen metabolism
P02748	complement component C9 [OS=Homo sapiens]	TRUE	18.856	13	6	7	6	559	63.1	5.59	20.87	6	cell organization and biogenesis;defense response;metabolic process;regulation of biological process;response to stimulus	cytosol;extracellular;membrane	protein binding	Pf00057, Pf00090, Pf01823	735	C9	Amoebiasis; Complement and coagulation cascades; Systemic lupus erythematosus; Prion diseases	Complement and Coagulation Cascades; Allograft Rejection; Complement Activation
P04196	Histidine-rich glycoprotein [OS=Homo sapiens]	TRUE	18.575	7	3	5	3	525	59.5	7.5	13.08	3	coagulation;defense response;regulation of biological process;response to stimulus;transport	cell surface;endosome;extracellular;membrane;organelle lumen;vacuole	enzyme regulator activity;metal ion binding;protein binding		3273	HRG
Q10588	ADP-ribosyl cyclase/cyclic ADP-ribose hydrolase 2 [OS=Homo sapiens]	TRUE	17.438	21	5	5	5	318	35.7	7.8	11.74	5	metabolic process;regulation of biological process;response to stimulus;transport	extracellular;membrane	catalytic activity	Pf02267	683	BST1	Pancreatic secretion; Metabolic pathways; Salivary secretion; Nicotinate and nicotinamide metabolism	NAD+ biosynthetic pathways
P98088	Mucin-5AC [OS=Homo sapiens]	TRUE	16.885	1	5	5	5	5654	585.2	7.02	11.24	5	metabolic process;regulation of biological process;response to stimulus	cytoplasm;extracellular;membrane;organelle lumen	protein binding;structural molecule activity	Pf00094, Pf01826, Pf08742, Pf13330	4586	MUC5AC
P62805	histone H4 [OS=Homo sapiens]	TRUE	15.98	30	4	16	4	103	11.4	11.36	40.05	4	cell organization and biogenesis;metabolic process;regulation of biological process;response to stimulus	chromosome;extracellular;membrane;nucleus	DNA binding;protein binding;RNA binding	Pf00125, Pf02969, Pf15630	8359; 8361; 8360; 8363; 8365; 8364; 121504; 554313; 8367; 8294; 8366; 8370; 8362; 8368	HIST1H4A; HIST1H4F; HIST1H4D; HIST1H4J; HIST1H4H; HIST1H4C; HIST4H4; HIST2H4B; HIST1H4E; HIST1H4I; HIST1H4B; HIST2H4A; HIST1H4K; HIST1H4L	Viral carcinogenesis; Systemic lupus erythematosus; Alcoholism	Type II interferon signaling (IFNG); Histone Modifications; Gastric Cancer Network 1
P15924-1	Desmoplakin [OS=Homo sapiens]	FALSE	15.876	2	4	5	4	2871	331.6	6.81	11.74	4	cell death;cell differentiation;cell organization and biogenesis;metabolic process;regulation of biological process;response to stimulus;transport	cytoplasm;cytoskeleton;membrane;nucleus	catalytic activity;motor activity;protein binding;RNA binding;structural molecule activity	Pf00038, Pf00681, Pf01540, Pf01576, Pf02463, Pf04111, Pf04156, Pf05483, Pf05557, Pf05622, Pf06008, Pf06160, Pf06637, Pf07888, Pf10174, Pf12072, Pf12128, Pf13166	1832	DSP	Arrhythmogenic right ventricular cardiomyopathy (ARVC)	Lung fibrosis; Arrhythmogenic Right Ventricular Cardiomyopathy
P01591	Immunoglobulin J chain [OS=Homo sapiens]	TRUE	15.569	30	4	14	4	159	18.1	5.24	38.54	4	cellular component movement;defense response;regulation of biological process;response to stimulus;transport	extracellular	DNA binding;protein binding	Pf15097	3512	IGJ; JCHAIN
P69905	Hemoglobin subunit alpha [OS=Homo sapiens]	TRUE	15.44	49	4	6	4	142	15.2	8.68	19.46	4	cell organization and biogenesis;metabolic process;regulation of biological process;response to stimulus;transport	cytosol;extracellular;membrane;organelle lumen	antioxidant activity;catalytic activity;metal ion binding;protein binding;transporter activity	Pf00042	3040; 3039	HBA2; HBA1	African trypanosomiasis; Malaria	Vitamin B12 Metabolism; Selenium Micronutrient Network; Effects of Nitric Oxide; Folate Metabolism
Q96DR5	BPI fold-containing family A member 2 [OS=Homo sapiens]	TRUE	15.353	22	6	25	6	249	27	5.59	58.82	6	defense response;response to stimulus	extracellular	protein binding	Pf01273	140683	BPIFA2
P29401-2	Isoform 2 of Transketolase [OS=Homo sapiens]	FALSE	15.037	10	4	4	4	631	68.8	7.52	12.81	4	metabolic process;regulation of biological process	cytosol	catalytic activity;metal ion binding;protein binding	Pf00456, Pf00676, Pf02779, Pf02780	7086	TKT		Pentose Phosphate Pathway
O43653	prostate stem cell antigen [OS=Homo sapiens]	TRUE	14.951	23	3	12	3	123	12.9	5.29	31.26	3	metabolic process;regulation of biological process	extracellular;membrane	protein binding	Pf00021	8000	PSCA
P08697-1	Alpha-2-antiplasmin [OS=Homo sapiens]	TRUE	14.808	15	4	10	4	491	54.5	6.29	33.31	4	cell organization and biogenesis;defense response;regulation of biological process;response to stimulus;transport	cell surface;extracellular;organelle lumen	enzyme regulator activity;protein binding	Pf00079	5345	SERPINF2	Complement and coagulation cascades	Complement and Coagulation Cascades; Blood Clotting Cascade
Q8N6Q3	CD177 antigen [OS=Homo sapiens]	FALSE	14.187	14	4	6	4	437	46.3	6.29	16.5	4	cell organization and biogenesis;cellular component movement;coagulation;regulation of biological process;transport	membrane	protein binding	Pf00021	57126	CD177
P02814	Submaxillary gland androgen-regulated protein 3B [OS=Homo sapiens]	TRUE	13.907	66	2	25	2	79	8.2	9.57	84.67	2		extracellular	protein binding	Pf15621	10879	SMR3B
P27105	erythrocyte band 7 integral membrane protein [OS=Homo sapiens]	FALSE	13.751	22	4	8	4	288	31.7	7.88	17.22	4	cell organization and biogenesis;regulation of biological process;transport	cytoplasm;cytoskeleton;cytosol;endoplasmic reticulum;membrane;mitochondrion	protein binding	Pf01145	2040	STOM
P04745	alpha-amylase 1 [OS=Homo sapiens]	TRUE	13.644	11	4	5	4	511	57.7	6.93	13.94	4	metabolic process	extracellular	catalytic activity;metal ion binding;protein binding	Pf00128, Pf02806	278; 276; 277	AMY1C; AMY1A; AMY1B	Starch and sucrose metabolism; Salivary secretion; Carbohydrate digestion and absorption; Metabolic pathways
P04406	glyceraldehyde-3-phosphate dehydrogenase [OS=Homo sapiens]	TRUE	13.469	9	2	3	2	335	36	8.46	9.57	2	cell death;cell organization and biogenesis;defense response;metabolic process;regulation of biological process;response to stimulus	cytoplasm;cytoskeleton;cytosol;membrane;nucleus	catalytic activity;enzyme regulator activity;nucleotide binding;protein binding	Pf00044, Pf02800	2597	GAPDH	Alzheimer's disease; Biosynthesis of amino acids; Carbon metabolism; Metabolic pathways; Glycolysis / Gluconeogenesis; HIF-1 signaling pathway	Cori Cycle; Glycolysis and Gluconeogenesis; Alzheimers Disease; Sudden Infant Death Syndrome (SIDS) Susceptibility Pathways
P12429	annexin A3 [OS=Homo sapiens]	FALSE	13.23	19	5	7	5	323	36.4	5.92	16.48	5	defense response;regulation of biological process;response to stimulus;transport	cytoplasm;cytosol;membrane	enzyme regulator activity;metal ion binding;protein binding	Pf00191	306	ANXA3		Prostaglandin Synthesis and Regulation
P02743	Serum amyloid P-component [OS=Homo sapiens]	TRUE	13.018	20	4	7	4	223	25.4	6.54	17.91	4	cell organization and biogenesis;defense response;metabolic process;regulation of biological process;response to stimulus	extracellular;nucleus	metal ion binding;protein binding	Pf00354, Pf13385	325	APCS
P12838	Neutrophil defensin 4 [OS=Homo sapiens]	FALSE	12.719	18	1	136	1	97	10.5	8.02	277.13	1	cellular component movement;defense response;response to stimulus;transport	extracellular;organelle lumen;vacuole	protein binding	Pf00323, Pf00879	1669	DEFA4
P59665	Neutrophil defensin 1 [OS=Homo sapiens]	TRUE	12.693	20	4	94	4	94	10.2	6.99	177.74	4	cell organization and biogenesis;cellular component movement;defense response;regulation of biological process;response to stimulus;transport	extracellular;organelle lumen		Pf00323, Pf00879	1667; 728358	DEFA1; DEFA1B
P04004	Vitronectin [OS=Homo sapiens]	TRUE	12.618	8	3	7	3	478	54.3	5.8	17.95	3	cell differentiation;cell organization and biogenesis;regulation of biological process;response to stimulus;transport	cytoplasm;endoplasmic reticulum;extracellular;organelle lumen	protein binding;receptor activity	Pf00045, Pf01033	7448	VTN	Complement and coagulation cascades; ECM-receptor interaction; Focal adhesion; PI3K-Akt signaling pathway; Proteoglycans in cancer	Primary Focal Segmental Glomerulosclerosis FSGS; Inflammatory Response Pathway; Focal Adhesion-PI3K-Akt-mTOR-signaling pathway; Senescence and Autophagy in Cancer; Focal Adhesion
P00751-1	Complement factor B [OS=Homo sapiens]	FALSE	12.599	7	3	4	3	764	85.5	7.06	9.59	3	defense response;metabolic process;regulation of biological process;response to stimulus	extracellular;membrane	catalytic activity;protein binding	Pf00084, Pf00089, Pf00092, Pf13519	629	CFB	Complement and coagulation cascades; Staphylococcus aureus infection	Complement and Coagulation Cascades; Complement Activation
Q13510-2	Isoform 2 of Acid ceramidase [OS=Homo sapiens]	FALSE	12.227	11	3	3	3	411	46.5	7.85	8.19	3	metabolic process;transport	extracellular;organelle lumen	catalytic activity	Pf02275, Pf15508	427	ASAH1		Signal Transduction of S1P Receptor; Sphingolipid Metabolism
Q5QNW6-2	Isoform 2 of Histone H2B type 2-F [OS=Homo sapiens]	TRUE	11.918	18	2	4	2	134	14.8	10.35	9.75	2	cell organization and biogenesis	chromosome;cytosol;nucleus	DNA binding;protein binding	Pf00125, Pf00808	440689	HIST2H2BF
P04003	C4b-binding protein alpha chain [OS=Homo sapiens]	TRUE	11.613	4	2	6	2	597	67	7.3	13.77	2	defense response;metabolic process;regulation of biological process;response to stimulus	extracellular;membrane	protein binding;RNA binding	Pf00084	722	C4BPA	Pertussis; Complement and coagulation cascades
P08493-2	Isoform 2 of Matrix Gla protein [OS=Homo sapiens]	TRUE	11.571	10	1	9	1	128	15.3	9.32	27.25	1	cell differentiation;regulation of biological process	extracellular	metal ion binding;protein binding;structural molecule activity	Pf00594	4256	MGP		NOTCH1 regulation of human endothelial cell calcification; Endochondral Ossification
Q6P4A8	Phospholipase B-like 1 [OS=Homo sapiens]	FALSE	11.398	5	2	3	2	553	63.2	9.06	10.44	2	metabolic process	cytosol;vacuole	catalytic activity	Pf04916	79887	PLBD1
P05090	apolipoprotein D [OS=Homo sapiens]	FALSE	11.366	20	3	6	3	189	21.3	5.15	15.15	3	cell organization and biogenesis;metabolic process;regulation of biological process;response to stimulus;transport	endoplasmic reticulum;extracellular;ribosome	protein binding;transporter activity	Pf00061, Pf03973, Pf08212	347	APOD
P29622	Kallistatin [OS=Homo sapiens]	FALSE	11.234	11	4	6	4	427	48.5	7.75	13.12	4	regulation of biological process;transport	extracellular;organelle lumen	enzyme regulator activity	Pf00079	5267	SERPINA4
P31997	carcinoembryonic antigen-related cell adhesion molecule 8 [OS=Homo sapiens]	TRUE	11.16	6	1	2	1	349	38.1	7.39	6.84	1	cellular component movement;response to stimulus;transport	membrane	protein binding	Pf00047, Pf07679, Pf13895, Pf13927	1088	CEACAM8
Q7Z794	Keratin, type II cytoskeletal 1b [OS=Homo sapiens]	FALSE	11.126	5	3	42	1	578	61.9	5.99	122.4	3	cell death;cell organization and biogenesis	cytoskeleton;cytosol	structural molecule activity	Pf00038, Pf03962, Pf13166, Pf14817	374454	KRT77
Q8NFU4	follicular dendritic cell secreted peptide [OS=Homo sapiens]	FALSE	10.828	36	1	47	1	85	9.7	9.32	20.94	1		extracellular		Pf00535, Pf10111, Pf13641	260436	FDCSP			Phospho [S30; S32; S34]
Q02413	Desmoglein-1 [OS=Homo sapiens]	FALSE	10.46	6	4	4	4	1049	113.7	5.03	8	4	cell death;cell organization and biogenesis;regulation of biological process;response to stimulus;transport	cytoskeleton;cytosol;membrane	metal ion binding;protein binding	Pf00028, Pf01049	1828	DSG1	Staphylococcus aureus infection
P05546	Heparin cofactor 2 [OS=Homo sapiens]	FALSE	10.166	3	1	3	1	499	57	6.9	11.12	1	coagulation;metabolic process;regulation of biological process;response to stimulus	extracellular;organelle lumen	enzyme regulator activity	Pf00079	3053	SERPIND1	Complement and coagulation cascades	Complement and Coagulation Cascades
P23528	Cofilin-1 [OS=Homo sapiens]	TRUE	9.663	23	2	2	2	166	18.5	8.09	7.45	2	cell organization and biogenesis;cellular component movement;metabolic process;regulation of biological process;response to stimulus	cytoplasm;cytoskeleton;cytosol;membrane;nucleus	protein binding	Pf00241	1072	CFL1	Axon guidance; Pertussis; Fc gamma R-mediated phagocytosis; Regulation of actin cytoskeleton	G13 Signaling Pathway; Regulation of Actin Cytoskeleton; Brain-Derived Neurotrophic Factor (BDNF) signaling pathway; EGF/EGFR Signaling Pathway; VEGFA-VEGFR2 Signaling Pathway
P25815	Protein S100-P [OS=Homo sapiens]	TRUE	9.528	28	2	9	2	95	10.4	4.88	15.08	2	cellular component movement;response to stimulus;transport	cytoplasm;extracellular;membrane;nucleus;organelle lumen	metal ion binding;protein binding	Pf01023	6286	S100P		Gastric Cancer Network 1
P12814-4	Isoform 4 of Alpha-actinin-1 [OS=Homo sapiens]	TRUE	9.43	3	2	2	2	930	107.1	5.58	6.57	2	cell differentiation;cell organization and biogenesis;regulation of biological process;transport	cytoplasm;cytosol;extracellular;membrane;organelle lumen	metal ion binding;protein binding;RNA binding	Pf00307, Pf00435, Pf08726, Pf11971, Pf13499, Pf13833	87	ACTN1		Focal Adhesion; Arrhythmogenic Right Ventricular Cardiomyopathy; Regulation of Actin Cytoskeleton
P07602-3	Isoform Sap-mu-9 of Prosaposin [OS=Homo sapiens]	TRUE	9.363	7	3	7	3	527	58.4	5.14	14.2	3	cell differentiation;metabolic process;regulation of biological process;response to stimulus;transport	extracellular;membrane;mitochondrion;organelle lumen;vacuole	catalytic activity;enzyme regulator activity;protein binding	Pf02199, Pf03489, Pf05184	5660	PSAP
P07737	profilin-1 [OS=Homo sapiens]	TRUE	9.359	21	2	5	2	140	15	8.27	16.04	2	cell organization and biogenesis;regulation of biological process;response to stimulus	cytoplasm;cytoskeleton;cytosol;membrane;nucleus	enzyme regulator activity;nucleotide binding;protein binding;RNA binding	Pf00235	5216	PFN1	Regulation of actin cytoskeleton; Rap1 signaling pathway; Shigellosis; Salmonella infection	Association Between Physico-Chemical Features and Toxicity Associated Pathways; G13 Signaling Pathway; VEGFA-VEGFR2 Signaling Pathway; Regulation of Actin Cytoskeleton
P13727	Bone marrow proteoglycan [OS=Homo sapiens]	TRUE	9.237	6	1	3	1	222	25.2	6.76	10.23	1	defense response;regulation of biological process;response to stimulus;transport	extracellular		Pf00059	5553	PRG2	Asthma
Q04695	Keratin, type I cytoskeletal 17 [OS=Homo sapiens]	FALSE	9.224	9	4	12	1	432	48.1	5.02	19.92	4	cell death;cell organization and biogenesis;regulation of biological process;response to stimulus	cytoplasm;cytoskeleton;cytosol	protein binding;receptor activity;signal transducer activity;structural molecule activity	Pf00038, Pf07888	3872	KRT17
P80303	Nucleobindin-2 [OS=Homo sapiens]	TRUE	8.826	7	2	4	2	420	50.2	5.12	12.6	2		cytoplasm;cytosol;endoplasmic reticulum;extracellular;Golgi;membrane;nucleus	DNA binding;metal ion binding;protein binding	Pf13499	4925	NUCB2
Q16769	glutaminyl-peptide cyclotransferase [OS=Homo sapiens]	FALSE	8.404	9	2	3	2	361	40.9	6.61	7.81	2	metabolic process;transport	extracellular;organelle lumen	catalytic activity;metal ion binding	Pf04389	25797	QPCT
O00584	Ribonuclease T2 [OS=Homo sapiens]	FALSE	8.39	16	3	5	3	256	29.5	7.08	10.71	3	metabolic process;transport	endoplasmic reticulum;extracellular;organelle lumen;vacuole	catalytic activity;RNA binding	Pf00445	8635	RNASET2
P01011-1	Alpha-1-antichymotrypsin [OS=Homo sapiens]	TRUE	8.365	9	2	2	2	423	47.6	5.52	6	2	defense response;regulation of biological process;response to stimulus;transport	extracellular;nucleus;organelle lumen	DNA binding;enzyme regulator activity;protein binding	Pf00079	12	SERPINA3		Vitamin B12 Metabolism; Selenium Micronutrient Network; Folate Metabolism
P06703	protein S100-A6 [OS=Homo sapiens]	TRUE	8.18	31	2	24	2	90	10.2	5.48	25.05	2	cell organization and biogenesis;regulation of biological process;response to stimulus;transport	cytoplasm;cytosol;extracellular;membrane;nucleus	metal ion binding;protein binding;transporter activity	Pf01023	6277	S100A6		Gastric cancer network 2; Prostaglandin Synthesis and Regulation
Q6MZM9	Proline-rich protein 27 [OS=Homo sapiens]	TRUE	8	11	2	14	2	219	22.7	4.87	27.38	2		extracellular			401137	C4orf40; PRR27
P80748	Immunoglobulin lambda variable 3-21 [OS=Homo sapiens]	FALSE	7.869	14	1	4	1	117	12.4	5.29	13.79	1	cellular component movement;metabolic process;regulation of biological process;response to stimulus;transport	extracellular;membrane	catalytic activity	Pf00047, Pf07679, Pf07686	28796	IGLV3-21
P61916	Epididymal secretory protein E1 [OS=Homo sapiens]	FALSE	7.846	26	2	2	2	151	16.6	7.65	7.61	2	metabolic process;regulation of biological process;response to stimulus;transport	endoplasmic reticulum;extracellular;organelle lumen;vacuole	protein binding;transporter activity	Pf02221	10577	NPC2	Lysosome	TYROBP Causal Network
P06870-1	Kallikrein-1 [OS=Homo sapiens]	TRUE	7.691	10	2	5	2	262	28.9	4.83	12.67	2	metabolic process	nucleus	catalytic activity	Pf00089	3816	KLK1	Renin-angiotensin system; Endocrine and other factor-regulated calcium reabsorption	Blood Clotting Cascade
P54108-3	Isoform 3 of Cysteine-rich secretory protein 3 [OS=Homo sapiens]	FALSE	7.151	6	1	3	1	268	30.1	7.61	10.77	1	defense response;response to stimulus;transport	extracellular;organelle lumen		Pf00188, Pf08562	10321	CRISP3
P04217	Alpha-1B-glycoprotein [OS=Homo sapiens]	FALSE	7.026	10	3	3	3	495	54.2	5.86	7.07	3	transport	extracellular;organelle lumen	protein binding	Pf00047, Pf13895, Pf13927	1	A1BG
A0A0C4DH25	immunoglobulin kappa variable 3D-20 [OS=Homo sapiens]	TRUE	6.947	14	1	9	1	116	12.5	4.59	31.73	1	cellular component movement;metabolic process;regulation of biological process;response to stimulus;transport	extracellular;membrane	catalytic activity	Pf00047, Pf07686	28874	IGKV3D-20
P26447	Protein S100-A4 [OS=Homo sapiens]	TRUE	6.756	11	1	2	1	101	11.7	6.11	6.23	1	cell organization and biogenesis;regulation of biological process	extracellular;nucleus	metal ion binding;protein binding;RNA binding	Pf01023, Pf13499	6275	S100A4
P06744-2	Isoform 2 of Glucose-6-phosphate isomerase [OS=Homo sapiens]	FALSE	6.473	6	2	2	2	569	64.3	8.91	5.04	2	metabolic process;regulation of biological process;response to stimulus;transport	cytosol;extracellular;membrane;organelle lumen	catalytic activity;protein binding	Pf00342	2821	GPI		Glycolysis and Gluconeogenesis; Cori Cycle
Q5T749	Keratinocyte proline-rich protein [OS=Homo sapiens]	FALSE	6.434	8	3	3	3	579	64.1	8.27	4.48	3		cytoplasm	protein binding		448834	KPRP
O60635	Tetraspanin-1 [OS=Homo sapiens]	FALSE	6.357	5	1	1	1	241	26.3	5.25	2.98	1	cell proliferation;cellular component movement;regulation of biological process;response to stimulus	cytoplasm;membrane;vacuole	protein binding	Pf00335, Pf04156	10103	TSPAN1
Q86Y46	Keratin, type II cytoskeletal 73 [OS=Homo sapiens]	FALSE	6.268	4	2	11	1	540	58.9	7.23	29.03	2	cell death	cytosol;nucleus	catalytic activity;motor activity;protein binding;structural molecule activity	Pf00038, Pf01576, Pf03961, Pf05622, Pf06548, Pf08614, Pf09726, Pf09728, Pf12128	319101	KRT73
P62979	Ubiquitin-40S ribosomal protein S27a [OS=Homo sapiens]	TRUE	6.143	10	1	2	1	156	18	9.64	7.62	1	cell communication;cell organization and biogenesis;cellular homeostasis;defense response;metabolic process;regulation of biological process;response to stimulus;transport	cytoplasm;cytosol;membrane;nucleus;ribosome	metal ion binding;protein binding;RNA binding;structural molecule activity	Pf00240, Pf01599, Pf11976, Pf13019, Pf13881, Pf14560	6233	RPS27A	Ribosome	Cytoplasmic Ribosomal Proteins
Q92820	Gamma-glutamyl hydrolase [OS=Homo sapiens]	FALSE	5.943	8	2	2	2	318	35.9	7.11	4.37	2	metabolic process;response to stimulus;transport	cytosol;extracellular;nucleus;organelle lumen;vacuole	catalytic activity	Pf00117, Pf07722	8836	GGH	Antifolate resistance; Folate biosynthesis	Fluoropyrimidine Activity
P53999	Activated RNA polymerase II transcriptional coactivator p15 [OS=Homo sapiens]	FALSE	5.941	19	3	5	3	127	14.4	9.6	10.72	3	cell organization and biogenesis;metabolic process;regulation of biological process;response to stimulus	nucleus	catalytic activity;DNA binding;protein binding;RNA binding	Pf02229	10923	SUB1
P29508	Serpin B3 [OS=Homo sapiens]	TRUE	5.858	5	1	1	1	390	44.5	6.81	2.28	1	cell communication;regulation of biological process;transport	cytoplasm;extracellular;nucleus;organelle lumen	enzyme regulator activity;protein binding;receptor activity	Pf00079	6317	SERPINB3	Amoebiasis
P01594	Immunoglobulin kappa variable 1-33 [OS=Homo sapiens]	TRUE	5.657	14	1	1	1	117	12.8	4.78	3.22	1	cellular component movement;metabolic process;regulation of biological process;response to stimulus;transport	extracellular;membrane	catalytic activity;protein binding	Pf00047, Pf07679, Pf07686, Pf13927	28896	IGKV1D-33
O75629	Protein CREG1 [OS=Homo sapiens]	FALSE	5.55	10	1	1	1	220	24.1	7.59	4.77	1	cell proliferation;development;regulation of biological process;transport	extracellular;organelle lumen	protein binding	Pf13883	8804	CREG1		Senescence and Autophagy in Cancer
P05089-2	Isoform 2 of Arginase-1 [OS=Homo sapiens]	FALSE	5.503	4	1	1	1	330	35.6	7.21	2.6	1	cell organization and biogenesis;defense response;metabolic process;regulation of biological process;response to stimulus;transport	cytoplasm;cytosol;extracellular;membrane;nucleus;organelle lumen	catalytic activity;metal ion binding	Pf00491	383	ARG1		Urea cycle and metabolism of amino groups; Spinal Cord Injury; Amino Acid metabolism
P06576	ATP synthase subunit beta, mitochondrial [OS=Homo sapiens]	FALSE	5.442	3	1	2	1	529	56.5	5.4	6.64	1	cell differentiation;cell organization and biogenesis;cellular homeostasis;metabolic process;regulation of biological process;transport	cell surface;membrane;mitochondrion;nucleus;organelle lumen	catalytic activity;nucleotide binding;protein binding;transporter activity	Pf00006, Pf00306, Pf02874	506	ATP5B	Huntington's disease; Alzheimer's disease; Oxidative phosphorylation; Metabolic pathways; Parkinson's disease	Oxidative phosphorylation; Electron Transport Chain
P48595	serpin B10 [OS=Homo sapiens]	TRUE	5.39	6	2	2	2	397	45.4	6.16	4.48	2	regulation of biological process;transport	cytoplasm;cytosol;membrane;nucleus	enzyme regulator activity	Pf00079	5273	SERPINB10	Amoebiasis
P0DOX6	immunoglobulin mu heavy chain [OS=Homo sapiens]	TRUE	5.35	3	1	4	1	576	63.4	7.87	7.02	1	response to stimulus	extracellular;membrane		Pf07654, Pf08205
P01599	Immunoglobulin kappa variable 1-17 [OS=Homo sapiens]	FALSE	5.332	13	1	1	1	117	12.8	8.68	3.41	1	cellular component movement;metabolic process;regulation of biological process;response to stimulus;transport	extracellular;membrane	catalytic activity	Pf00047, Pf07679, Pf07686, Pf13927	28937	IGKV1-17
P01614	Immunoglobulin kappa variable 2D-40 [OS=Homo sapiens]	FALSE	5.296	11	1	6	1	121	13.3	4.61	14.29	1	cellular component movement;metabolic process;regulation of biological process;response to stimulus;transport	extracellular;membrane	catalytic activity	Pf07679, Pf07686	28916; 28878	IGKV2-40; IGKV2D-40
Q14624-1	Inter-alpha-trypsin inhibitor heavy chain H4 [OS=Homo sapiens]	TRUE	5.24	3	2	2	2	930	103.3	6.98	5.11	2	defense response;metabolic process;regulation of biological process;response to stimulus;transport	cytoplasm;extracellular;membrane;organelle lumen	enzyme regulator activity;protein binding	Pf00092, Pf06668, Pf08487, Pf10138, Pf13444, Pf13519, Pf13768	3700	ITIH4
P19652	Alpha-1-acid glycoprotein 2 [OS=Homo sapiens]	FALSE	5.181	13	2	27	1	201	23.6	5.11	59.77	2	defense response;regulation of biological process;response to stimulus;transport	extracellular;organelle lumen		Pf00061	5005	ORM2
P38646	Stress-70 protein, mitochondrial [OS=Homo sapiens]	FALSE	5.133	2	1	2	1	679	73.6	6.16	6.34	1	cell differentiation;cell organization and biogenesis;metabolic process;regulation of biological process;response to stimulus	cytoplasm;mitochondrion;nucleus;organelle lumen	nucleotide binding;protein binding;RNA binding	Pf00012, Pf06723	3313	HSPA9	Tuberculosis; RNA degradation	Parkin-Ubiquitin Proteasomal System pathway
P02792	Ferritin light chain [OS=Homo sapiens]	FALSE	5.123	9	1	1	1	175	20	5.78	3.18	1	cellular homeostasis;transport	cytosol;extracellular;membrane;organelle lumen;vacuole	metal ion binding;protein binding	Pf00210	2512	FTL	Mineral absorption	NRF2 pathway
A0A075B6S5	immunoglobulin kappa variable 1-27 [OS=Homo sapiens]	FALSE	5.058	14	1	2	1	117	12.7	8.29	6.88	1	response to stimulus	extracellular;membrane		Pf00047, Pf07679, Pf07686, Pf13927	28935	IGKV1-27
A0A0C4DH72	immunoglobulin kappa variable 1-6 [OS=Homo sapiens]	FALSE	5.018	14	1	2	1	117	12.7	8.29	5.09	1	response to stimulus	extracellular;membrane		Pf00047, Pf07679, Pf07686, Pf13927	28943	IGKV1-6
Q9HC84	Mucin-5B [OS=Homo sapiens]	FALSE	4.985	1	1	1	1	5762	596	6.64	3.48	1	metabolic process;regulation of biological process;response to stimulus	extracellular;membrane;organelle lumen	protein binding	Pf00007, Pf00093, Pf00094, Pf01826, Pf08742, Pf13330	727897	MUC5B	Salivary secretion	Lung fibrosis
P32320	cytidine deaminase [OS=Homo sapiens]	FALSE	4.924	12	1	1	1	146	16.2	6.92	3.27	1	cell organization and biogenesis;metabolic process;regulation of biological process;response to stimulus;transport	cytosol;extracellular;organelle lumen	catalytic activity;metal ion binding;protein binding	Pf00383, Pf08211, Pf14421	978	CDA	Drug metabolism - other enzymes; Metabolic pathways; Pyrimidine metabolism	Fluoropyrimidine Activity
P03973	Antileukoproteinase [OS=Homo sapiens]	TRUE	4.913	9	1	19	1	132	14.3	8.75	44.06	1	defense response;regulation of biological process;response to stimulus;transport	extracellular;Golgi;organelle lumen	DNA binding;enzyme regulator activity;protein binding;RNA binding	Pf00095	6590	SLPI
P02679	Fibrinogen gamma chain [OS=Homo sapiens]	TRUE	4.909	6	2	2	2	453	51.5	5.62	6	2	cell organization and biogenesis;coagulation;metabolic process;regulation of biological process;response to stimulus;transport	cell surface;cytoplasm;extracellular;membrane;organelle lumen	catalytic activity;metal ion binding;protein binding;structural molecule activity	Pf00147, Pf08317, Pf08702, Pf15397	2266	FGG	Staphylococcus aureus infection; Platelet activation; Complement and coagulation cascades	VEGFA-VEGFR2 Signaling Pathway; Blood Clotting Cascade
P02675	Fibrinogen beta chain [OS=Homo sapiens]	FALSE	4.856	7	2	3	2	491	55.9	8.27	4.62	2	cell organization and biogenesis;coagulation;defense response;metabolic process;regulation of biological process;response to stimulus;transport	cell surface;cytoplasm;extracellular;membrane;organelle lumen	protein binding;structural molecule activity	Pf00147, Pf08702	2244	FGB	Platelet activation; Complement and coagulation cascades	Blood Clotting Cascade; Complement and Coagulation Cascades; VEGFA-VEGFR2 Signaling Pathway
P02760	Protein AMBP [OS=Homo sapiens]	FALSE	4.849	3	1	2	1	352	39	6.25	5.56	1	metabolic process;regulation of biological process;transport	cell surface;extracellular;membrane	enzyme regulator activity;protein binding	Pf00014, Pf00061	259	AMBP
P14780	Matrix metalloproteinase-9 [OS=Homo sapiens]	FALSE	4.729	2	1	1	1	707	78.4	6.06	3.3	1	cell differentiation;cell organization and biogenesis;cellular component movement;metabolic process;regulation of biological process;response to stimulus;transport	extracellular	catalytic activity;metal ion binding;protein binding	Pf00040, Pf00045, Pf00413	4318	MMP9	Bladder cancer; Pathways in cancer; Transcriptional misregulation in cancer; Hepatitis B; Endocrine resistance; Leukocyte transendothelial migration; Proteoglycans in cancer; MicroRNAs in cancer; Estrogen signaling pathway; TNF signaling pathway	Matrix Metalloproteinases; Lung fibrosis; Angiogenesis; IL1 and megakaryocytes in obesity; TNF related weak inducer of apoptosis (TWEAK) Signaling Pathway; Endochondral Ossification; Spinal Cord Injury; Photodynamic therapy-induced NF-kB survival signaling; AGE/RAGE pathway; Osteopontin Signaling
P02808-1	Statherin [OS=Homo sapiens]	TRUE	4.691	48	1	5	1	62	7.3	8.47	18.78	1	defense response;regulation of biological process;response to stimulus;transport	extracellular	protein binding;structural molecule activity	Pf03875	6779	STATH	Salivary secretion
P02647	Apolipoprotein A-I [OS=Homo sapiens]	TRUE	4.555	8	2	2	2	267	30.8	5.76	1.93	2	cell organization and biogenesis;cell proliferation;cellular component movement;metabolic process;regulation of biological process;response to stimulus;transport	cell surface;cytosol;endosome;extracellular;membrane;nucleus;organelle lumen	enzyme regulator activity;protein binding;transporter activity	Pf01442	335	APOA1	African trypanosomiasis; Fat digestion and absorption; Vitamin digestion and absorption; PPAR signaling pathway	PPAR Alpha Pathway; Statin Pathway; Selenium Micronutrient Network; PPAR signaling pathway; Vitamin B12 Metabolism; Folate Metabolism
P02749	Beta-2-glycoprotein 1 [OS=Homo sapiens]	FALSE	4.552	10	2	2	2	345	38.3	7.97	2.46	2	metabolic process;regulation of biological process;response to stimulus;transport	cell surface;extracellular;organelle lumen	enzyme regulator activity;protein binding	Pf00084, Pf09014	350	APOH
P07384	Calpain-1 catalytic subunit [OS=Homo sapiens]	FALSE	4.531	3	2	4	2	714	81.8	5.67	6.49	2	cell death;cell organization and biogenesis;metabolic process;regulation of biological process;transport	cytoplasm;cytosol;extracellular;membrane;mitochondrion;vacuole	catalytic activity;metal ion binding;protein binding	Pf00648, Pf01067, Pf13833	823	CAPN1	Protein processing in endoplasmic reticulum; Alzheimer's disease; Apoptosis	Focal Adhesion; Alzheimers Disease; Integrin-mediated Cell Adhesion
Q8N1N4	Keratin, type II cytoskeletal 78 [OS=Homo sapiens]	FALSE	4.394	2	1	1	1	520	56.8	6.02	2.86	1	cell death	cytosol	structural molecule activity	Pf00038, Pf12128, Pf13166	196374	KRT78
P08567	pleckstrin [OS=Homo sapiens]	FALSE	4.394	4	1	1	1	350	40.1	8.28	2.69	1	cell differentiation;cell organization and biogenesis;metabolic process;regulation of biological process;response to stimulus;transport	cytoplasm;cytosol;extracellular;membrane	protein binding	Pf00169, Pf00610, Pf15406, Pf15410	5341	PLEK		TYROBP Causal Network; Serotonin and anxiety; Serotonin and anxiety-related events
P17066	Heat shock 70 kDa protein 6 [OS=Homo sapiens]	FALSE	4.391	2	1	1	1	643	71	6.14	3.36	1	cell organization and biogenesis;metabolic process;response to stimulus;transport	cytoplasm;cytosol;extracellular;organelle lumen	catalytic activity;nucleotide binding;protein binding	Pf00012, Pf06723	3310	HSPA6	Toxoplasmosis; Epstein-Barr virus infection; Estrogen signaling pathway; MAPK signaling pathway; Endocytosis; Antigen processing and presentation; Measles; Protein processing in endoplasmic reticulum; Spliceosome; Legionellosis; Longevity regulating pathway - multiple species; Influenza A	Parkin-Ubiquitin Proteasomal System pathway
P25774-1	cathepsin S [OS=Homo sapiens]	FALSE	4.361	5	1	1	1	331	37.5	8.34	2.9	1	cell organization and biogenesis;metabolic process;regulation of biological process;response to stimulus;transport	extracellular;organelle lumen;vacuole	catalytic activity;protein binding	Pf00112, Pf08246	1520	CTSS	Antigen processing and presentation; Lysosome; Phagosome; Apoptosis; Tuberculosis
P50452	Serpin B8 [OS=Homo sapiens]	FALSE	4.339	7	2	2	1	374	42.7	5.57	5.78	2	regulation of biological process	cytoplasm;cytosol	enzyme regulator activity;protein binding	Pf00079	5271	SERPINB8
P0DJI8	Serum amyloid A-1 protein [OS=Homo sapiens]	FALSE	4.323	11	1	1	1	122	13.5	6.79	2.68	1	cellular component movement;cellular homeostasis;defense response;metabolic process;regulation of biological process;response to stimulus;transport	extracellular;organelle lumen	protein binding	Pf00277	6288	SAA1		Folate Metabolism; Vitamin B12 Metabolism; Selenium Micronutrient Network
P01700	Immunoglobulin lambda variable 1-47 [OS=Homo sapiens]	TRUE	4.3	25	2	2	2	117	12.3	5.91	4.27	2	cell organization and biogenesis;cellular component movement;defense response;metabolic process;regulation of biological process;response to stimulus;transport	extracellular;membrane	catalytic activity;protein binding	Pf07686	28822	IGLV1-47
P01601	Immunoglobulin kappa variable 1D-16 [OS=Homo sapiens]	FALSE	4.248	14	1	1	1	117	12.7	7.74	2.76	1	cell organization and biogenesis;cellular component movement;defense response;metabolic process;regulation of biological process;response to stimulus;transport	extracellular;membrane	catalytic activity;protein binding	Pf00047, Pf07679, Pf07686, Pf13927	28901; 3514	IGKV1D-16; IGKC
P16035	Metalloproteinase inhibitor 2 [OS=Homo sapiens]	FALSE	4.184	18	2	2	2	220	24.4	7.49	3.59	2	cell organization and biogenesis;regulation of biological process;response to stimulus;transport	cell surface;extracellular;organelle lumen	enzyme regulator activity;metal ion binding;protein binding	Pf00965	7077	TIMP2		Angiogenesis; Matrix Metalloproteinases; IL1 and megakaryocytes in obesity
P61204	ADP-ribosylation factor 3 [OS=Homo sapiens]	TRUE	4.122	6	1	2	1	181	20.6	7.43	4.48	1	metabolic process;regulation of biological process;response to stimulus;transport	cytoplasm;Golgi;membrane	catalytic activity;nucleotide binding;protein binding;signal transducer activity	Pf00025, Pf00071, Pf00503, Pf01926, Pf04670, Pf08477, Pf09439	377	ARF3	Endocytosis
P11215-2	Isoform 2 of Integrin alpha-M [OS=Homo sapiens]	TRUE	4.052	1	1	2	1	1153	127.2	7.23	6.44	1	cell differentiation;cell organization and biogenesis;cellular component movement;regulation of biological process;response to stimulus;transport	cell surface;membrane	metal ion binding;protein binding	Pf00092, Pf00357, Pf01839, Pf08441, Pf13519	3684	ITGAM		Microglia Pathogen Phagocytosis Pathway; Integrin-mediated Cell Adhesion; TYROBP Causal Network; Focal Adhesion
P22079	lactoperoxidase [OS=Homo sapiens]	FALSE	4.027	2	1	2	1	712	80.2	8.62	5.26	1	defense response;metabolic process;response to stimulus	cytoplasm;extracellular;membrane	antioxidant activity;catalytic activity;metal ion binding	Pf03098	4025	LPO	Salivary secretion
P05120	Plasminogen activator inhibitor 2 [OS=Homo sapiens]	FALSE	3.887	2	1	1	1	415	46.6	5.63	2.31	1	regulation of biological process;response to stimulus	cytoplasm;extracellular;membrane	enzyme regulator activity	Pf00079	5055	SERPINB2	Complement and coagulation cascades	Aryl Hydrocarbon Receptor Pathway; Senescence and Autophagy in Cancer; Blood Clotting Cascade
P40926	Malate dehydrogenase, mitochondrial [OS=Homo sapiens]	FALSE	3.746	3	1	1	1	338	35.5	8.68	2.41	1	metabolic process	membrane;mitochondrion;nucleus;organelle lumen	catalytic activity;nucleotide binding;protein binding;RNA binding	Pf00056, Pf01073, Pf01118, Pf02866, Pf13460	4191	MDH2	Citrate cycle (TCA cycle); Glyoxylate and dicarboxylate metabolism; Pyruvate metabolism; Metabolic pathways; Cysteine and methionine metabolism; Carbon metabolism	TCA Cycle; Glycolysis and Gluconeogenesis; Amino Acid metabolism
P05107	Integrin beta-2 [OS=Homo sapiens]	FALSE	3.727	4	2	2	2	769	84.7	6.95	5.41	2	cell communication;cell death;cell differentiation;cell organization and biogenesis;cellular component movement;defense response;metabolic process;regulation of biological process;response to stimulus;transport	cell surface;membrane	metal ion binding;protein binding;receptor activity;signal transducer activity	Pf00362, Pf07965, Pf08725	3689	ITGB2	Complement and coagulation cascades; Leishmaniasis; Legionellosis; Pertussis; Regulation of actin cytoskeleton; Rap1 signaling pathway; Rheumatoid arthritis; HTLV-I infection; Leukocyte transendothelial migration; Cell adhesion molecules (CAMs); Phagosome; Amoebiasis; Viral myocarditis; Natural killer cell mediated cytotoxicity; Malaria; Hippo signaling pathway; Staphylococcus aureus infection; T…	TYROBP Causal Network; Focal Adhesion-PI3K-Akt-mTOR-signaling pathway; Integrin-mediated Cell Adhesion; Microglia Pathogen Phagocytosis Pathway; Focal Adhesion
P49913	cathelicidin antimicrobial peptide [OS=Homo sapiens]	TRUE	3.627	5	1	4	1	170	19.3	9.41	8.87	1	defense response;regulation of biological process;response to stimulus;transport	extracellular;organelle lumen	protein binding	Pf00666, Pf12153	820	CAMP	NOD-like receptor signaling pathway; Tuberculosis; Salivary secretion	Sterol Regulatory Element-Binding Proteins (SREBP) signalling
P52209	6-phosphogluconate dehydrogenase, decarboxylating [OS=Homo sapiens]	FALSE	3.609	2	1	1	1	483	53.1	7.23	2.76	1	metabolic process	cytoplasm;cytosol;nucleus	catalytic activity	Pf00393, Pf03446	5226	PGD	Pentose phosphate pathway; Carbon metabolism; Metabolic pathways; Glutathione metabolism	NRF2 pathway; Pentose Phosphate Pathway
P55058	phospholipid transfer protein [OS=Homo sapiens]	FALSE	3.542	3	1	2	1	493	54.7	7.01	5.2	1	cell organization and biogenesis;cellular component movement;metabolic process;regulation of biological process;transport	extracellular	transporter activity	Pf01273, Pf02886	5360	PLTP	PPAR signaling pathway	PPAR signaling pathway; Statin Pathway; PPAR Alpha Pathway
P35241-5	Isoform 5 of Radixin [OS=Homo sapiens]	TRUE	3.534	2	1	1	1	604	71	6.71	2.19	1	cell organization and biogenesis;regulation of biological process;response to stimulus	cytoplasm;cytoskeleton;membrane	protein binding;RNA binding	Pf00373, Pf00769, Pf09379, Pf09380	5962	RDX		Regulation of Actin Cytoskeleton
P02766	Transthyretin [OS=Homo sapiens]	TRUE	3.528	9	1	1	1	147	15.9	5.76	2.69	1	cell organization and biogenesis;metabolic process;regulation of biological process;transport	cytoplasm;extracellular;organelle lumen	protein binding	Pf00576	7276	TTR	Thyroid hormone synthesis
Q8N474	Secreted frizzled-related protein 1 [OS=Homo sapiens]	FALSE	3.425	5	1	1	1	314	35.4	8.85	3.64	1	cell communication;cell differentiation;development;metabolic process;regulation of biological process;response to stimulus	cell surface;cytosol;extracellular;membrane	catalytic activity;protein binding;receptor activity;signal transducer activity	Pf01392, Pf01759	6422	SFRP1	Wnt signaling pathway	BMP Signaling Pathway in Eyelid Development; Endoderm Differentiation; BMP2-WNT4-FOXO1 Pathway in Human Primary Endometrial Stromal Cell Differentiation
Q13867	bleomycin hydrolase [OS=Homo sapiens]	FALSE	3.382	2	1	1	1	455	52.5	6.27	2.24	1	metabolic process;response to stimulus	cytoplasm;cytosol;nucleus	catalytic activity;protein binding	Pf03051	642	BLMH
P07355-2	Isoform 2 of Annexin A2 [OS=Homo sapiens]	TRUE	3.228	7	2	4	2	357	40.4	8.37	9.18	2	cell organization and biogenesis;metabolic process;regulation of biological process;response to stimulus;transport	cell surface;cytoplasm;cytosol;endosome;extracellular;membrane;nucleus;organelle lumen	enzyme regulator activity;metal ion binding;protein binding;RNA binding	Pf00191	302	ANXA2		Prostaglandin Synthesis and Regulation
Q8TDL5-1	BPI fold-containing family B member 1 [OS=Homo sapiens]	FALSE	3.105	3	1	1	1	484	52.4	7.23	3.28	1	defense response;regulation of biological process;response to stimulus	extracellular		Pf01273, Pf02886	92747	BPIFB1
P20933	N(4)-(beta-N-acetylglucosaminyl)-L-asparaginase [OS=Homo sapiens]	FALSE	3.002	3	1	1	1	346	37.2	6.28	2.68	1	metabolic process;transport	endoplasmic reticulum;extracellular;organelle lumen;vacuole	catalytic activity;protein binding	Pf01112	175	AGA	Other glycan degradation; Lysosome
P62158	Calmodulin [OS=Homo sapiens]	FALSE	2.942	11	1	1	1	149	16.8	4.22	3.79	1	metabolic process;regulation of biological process;response to stimulus;transport	cytoplasm;cytoskeleton;cytosol;extracellular;membrane	catalytic activity;enzyme regulator activity;metal ion binding;protein binding;transporter activity	Pf00036, Pf08726, Pf12763, Pf13202, Pf13405, Pf13499, Pf13833, Pf14658	808; 805; 801	CALM3; CALM2; CALM1	Alcoholism; cAMP signaling pathway; Phototransduction; cGMP-PKG signaling pathway; Rap1 signaling pathway; Long-term potentiation; Adrenergic signaling in cardiomyocytes; Melanogenesis; Oocyte meiosis; GnRH signaling pathway; Dopaminergic synapse; Amphetamine addiction; Neurotrophin signaling pathway; Circadian entrainment; Phosphatidylinositol signaling system; Pertussis; Aldosterone synthesis a…	T-Cell antigen Receptor (TCR) pathway during Staphylococcus aureus infection; Common Pathways Underlying Drug Addiction; Alzheimers Disease; T-Cell Receptor and Co-stimulatory Signaling; Physiological and Pathological Hypertrophy of the Heart; Endochondral Ossification; Calcium Regulation in the Cardiac Cell; Myometrial Relaxation and Contraction Pathways; Melatonin metabolism and effects; Endoth…
P68104	Elongation factor 1-alpha 1 [OS=Homo sapiens]	TRUE	2.887	3	1	2	1	462	50.1	9.01	5.67	1	metabolic process;regulation of biological process;response to stimulus;transport	cytoplasm;cytoskeleton;cytosol;extracellular;membrane;nucleus;organelle lumen	catalytic activity;nucleotide binding;protein binding;RNA binding	Pf00009, Pf03143, Pf03144	1915	EEF1A1	Legionellosis; RNA transport	Translation Factors
Q96P63-2	Isoform 2 of Serpin B12 [OS=Homo sapiens]	FALSE	2.809	4	1	1	1	425	48.4	5.39	3.01	1	cell differentiation;regulation of biological process;transport	cytoplasm;membrane	enzyme regulator activity;protein binding	Pf00079	89777	SERPINB12
A0A0C4DH31	Immunoglobulin heavy variable 1-18 [OS=Homo sapiens]	FALSE	2.783	15	1	1	1	117	12.8	8.84	2.07	1	cell organization and biogenesis;defense response;metabolic process;regulation of biological process;response to stimulus	extracellular;membrane	protein binding		28468	IGHV1-18
P06396	Gelsolin [OS=Homo sapiens]	FALSE	2.721	2	1	1	1	782	85.6	6.28	1.83	1	cell death;cell organization and biogenesis;metabolic process;regulation of biological process;response to stimulus;transport	cytoplasm;cytoskeleton;cytosol;extracellular;membrane;nucleus;organelle lumen	metal ion binding;protein binding	Pf00626	2934	GSN	Regulation of actin cytoskeleton; Fc gamma R-mediated phagocytosis; Viral carcinogenesis	Regulation of Actin Cytoskeleton; Senescence and Autophagy in Cancer
Q16563	Synaptophysin-like protein 1 [OS=Homo sapiens]	FALSE	2.619	4	1	1	1	259	28.5	8.43	2.67	1	cell communication;transport	membrane	transporter activity	Pf01284	6856	SYPL1
P00491	purine nucleoside phosphorylase [OS=Homo sapiens]	FALSE	2.405	3	1	1	1	289	32.1	6.95	2.01	1	metabolic process;regulation of biological process;response to stimulus;transport	cytoplasm;cytoskeleton;cytosol;extracellular;nucleus;organelle lumen	catalytic activity	Pf01048	4860	PNP	Metabolic pathways; Pyrimidine metabolism; Purine metabolism; Nicotinate and nicotinamide metabolism
P07996	thrombospondin-1 [OS=Homo sapiens]	TRUE	2.394	1	1	1	1	1170	129.3	4.94	2.64	1	cell organization and biogenesis;cellular component movement;defense response;metabolic process;regulation of biological process;response to stimulus;transport	cell surface;cytoplasm;endoplasmic reticulum;extracellular;organelle lumen	metal ion binding;protein binding	Pf00090, Pf00093, Pf02412, Pf05735, Pf12947	7057	THBS1	Bladder cancer; Phagosome; PI3K-Akt signaling pathway; Proteoglycans in cancer; MicroRNAs in cancer; Focal adhesion; Rap1 signaling pathway; ECM-receptor interaction; TGF-beta signaling pathway; p53 signaling pathway; Malaria	Bladder Cancer; TGF-beta Receptor Signaling; TGF-beta Signaling Pathway; Focal Adhesion-PI3K-Akt-mTOR-signaling pathway; Apoptosis-related network due to altered Notch3 in ovarian cancer; Senescence and Autophagy in Cancer; Inflammatory Response Pathway; Focal Adhesion; miRNA targets in ECM and membrane receptors
P07237	Protein disulfide-isomerase [OS=Homo sapiens]	TRUE	2.311	2	1	1	1	508	57.1	4.87	1.81	1	cell organization and biogenesis;cellular homeostasis;metabolic process;regulation of biological process;response to stimulus	endoplasmic reticulum;extracellular;membrane;organelle lumen	catalytic activity;metal ion binding;protein binding;RNA binding	Pf00085, Pf01216, Pf13098, Pf13848, Pf13899, Pf13905	5034	P4HB	Protein processing in endoplasmic reticulum
P68363	Tubulin alpha-1B chain [OS=Homo sapiens]	TRUE	2.303	2	1	1	1	451	50.1	5.06	2.21	1	cell division;cell organization and biogenesis;response to stimulus;transport	cytoplasm;cytoskeleton;membrane	catalytic activity;nucleotide binding;protein binding;RNA binding;structural molecule activity	Pf00091, Pf03953	10376	TUBA1B	Pathogenic Escherichia coli infection; Apoptosis; Gap junction; Phagosome	Parkin-Ubiquitin Proteasomal System pathway; Allograft Rejection; Pathogenic Escherichia coli infection
P39900	Macrophage metalloelastase [OS=Homo sapiens]	FALSE	2.265	2	1	1	1	470	54	8.66	2.16	1	cell organization and biogenesis;cellular component movement;metabolic process;regulation of biological process;response to stimulus;transport	cytoplasm;extracellular;nucleus	catalytic activity;DNA binding;metal ion binding;protein binding	Pf00045, Pf00413, Pf01471, Pf13582, Pf13688	4321	MMP12		TGF-beta Signaling Pathway; Spinal Cord Injury; Matrix Metalloproteinases
A0A0B4J1X5	immunoglobulin heavy variable 3-74 [OS=Homo sapiens]	FALSE	2.224	9	1	1	1	117	12.8	8.66	2.77	1	cell organization and biogenesis;defense response;metabolic process;regulation of biological process;response to stimulus	extracellular;membrane	protein binding		28408	IGHV3-74
P04632	Calpain small subunit 1 [OS=Homo sapiens]	FALSE	2.145	5	1	1	1	268	28.3	5.2	2.15	1	cell death;cell organization and biogenesis;metabolic process;regulation of biological process	cytoplasm;cytosol;membrane	catalytic activity;metal ion binding;protein binding	Pf13833	826	CAPNS1		Integrin-mediated Cell Adhesion
P68371	Tubulin beta-4B chain [OS=Homo sapiens]	TRUE	2.08	2	1	2	1	445	49.8	4.89	4.55	1	cell organization and biogenesis;cellular component movement;defense response;regulation of biological process;response to stimulus;transport	cytoplasm;cytoskeleton;cytosol;extracellular;nucleus;organelle lumen	catalytic activity;nucleotide binding;protein binding;RNA binding;structural molecule activity	Pf00091, Pf03953, Pf10644	10383	TUBB4B	Gap junction; Phagosome; Pathogenic Escherichia coli infection	Parkin-Ubiquitin Proteasomal System pathway; Pathogenic Escherichia coli infection
Q9UBL6-1	Copine-7 [OS=Homo sapiens]	FALSE	2.075	1	1	1	1	633	70.2	6.38	2.29	1	metabolic process;response to stimulus;transport	cytoplasm;membrane;nucleus	protein binding;transporter activity	Pf00092, Pf00168, Pf07002, Pf10138	27132	CPNE7
Q9BTM1-2	Isoform 2 of Histone H2A.J [OS=Homo sapiens]	TRUE	2.04	6	1	5	1	151	16.1	10.23	11.57	1	regulation of biological process	chromosome	DNA binding;protein binding	Pf00125, Pf00808	55766	H2AFJ
P00390	Glutathione reductase, mitochondrial [OS=Homo sapiens]	FALSE	1.999	2	1	1	1	522	56.2	8.5	2.53	1	cellular homeostasis;metabolic process;regulation of biological process;response to stimulus	cytoplasm;cytosol;mitochondrion;organelle lumen	antioxidant activity;catalytic activity;nucleotide binding	Pf00070, Pf02852, Pf07992, Pf13738	2936	GSR	Thyroid hormone synthesis; Glutathione metabolism	NRF2 pathway; Sulfation Biotransformation Reaction; Glutathione metabolism; Amino Acid metabolism; Metapathway biotransformation; Oxidative Stress; Selenium Micronutrient Network; One carbon metabolism and related pathways
Q14019	coactosin-like protein [OS=Homo sapiens]	FALSE	1.927	4	1	1	1	142	15.9	5.67	0	1	defense response;response to stimulus;transport	cytoplasm;cytoskeleton;extracellular;nucleus;organelle lumen	protein binding	Pf00241, Pf01453	23406	COTL1
Q96C19	EF-hand domain-containing protein D2 [OS=Homo sapiens]	FALSE	1.884	3	1	1	1	240	26.7	5.2	1.85	1		membrane	metal ion binding;protein binding		79180	EFHD2
Q15517	corneodesmosin [OS=Homo sapiens]	FALSE	1.858	3	1	2	1	529	51.5	8.35	4.1	1	cell death;cell differentiation;regulation of biological process	cytoskeleton;extracellular;membrane	protein binding		1041	CDSN
Q6UVY6	DBH-like monooxygenase protein 1 [OS=Homo sapiens]	FALSE	1.758	3	1	2	1	613	69.6	6.43	4.58	1	metabolic process	endoplasmic reticulum;membrane	catalytic activity;metal ion binding;protein binding	Pf01082, Pf03351, Pf03712	26002	MOXD1			Phospho [Y471]
P01704	Immunoglobulin lambda variable 2-14 [OS=Homo sapiens]	FALSE	1.712	13	1	1	1	120	12.6	6.49	2.15	1	cellular component movement;metabolic process;regulation of biological process;response to stimulus;transport	extracellular;membrane	catalytic activity	Pf07679, Pf07686	28815	IGLV2-14
P29034	protein S100-A2 [OS=Homo sapiens]	FALSE	1.71	16	1	1	1	98	11.1	4.78	2.54	1	cellular component movement		metal ion binding;protein binding	Pf01023, Pf13499	6273	S100A2
Q9HDC9	Adipocyte plasma membrane-associated protein [OS=Homo sapiens]	FALSE	1.618	3	1	1	1	416	46.5	6.16	1.98	1	metabolic process	cell surface;endoplasmic reticulum;membrane	catalytic activity	Pf03088, Pf08450	57136	APMAP
A0A0B4J1X8	Immunoglobulin heavy variable 3-43 [OS=Homo sapiens]	FALSE	1.571	9	1	1	1	118	13.1	5.41	1.9	1	cell organization and biogenesis;defense response;metabolic process;regulation of biological process;response to stimulus	extracellular;membrane	protein binding		28426	IGHV3-43

## Sheet: S2
Accession	Description	Contaminant	Sum PEP Score	Coverage [%]	# Peptides	# PSMs	# Unique Peptides	# AAs	MW [kDa]	calc. pI	Score Sequest HT: Sequest HT	# Peptides (by Search Engine): Sequest HT	Biological Process	Cellular Component	Molecular Function	Pfam IDs	Entrez Gene ID	Gene Symbol	KEGG Pathways	WikiPathways	Modifications
P02788	Lactotransferrin [OS=Homo sapiens]	TRUE	175.185	62	40	368	40	710	78.1	8.12	1194.34	40	cellular homeostasis;defense response;metabolic process;regulation of biological process;response to stimulus;transport	cell surface;cytoplasm;extracellular;nucleus;organelle lumen	catalytic activity;DNA binding;enzyme regulator activity;metal ion binding;protein binding	Pf00405	4057	LTF
P02768-1	Serum albumin [OS=Homo sapiens]	TRUE	170.872	57	31	230	31	609	69.3	6.28	794.44	31	cell communication;cell organization and biogenesis;metabolic process;regulation of biological process;response to stimulus;transport	cytoplasm;endoplasmic reticulum;extracellular;Golgi;nucleus;organelle lumen	antioxidant activity;catalytic activity;DNA binding;metal ion binding;protein binding	Pf00273	213	ALB	Thyroid hormone synthesis	Folate Metabolism; Vitamin B12 Metabolism; Selenium Micronutrient Network
P04745	alpha-amylase 1 [OS=Homo sapiens]	TRUE	141.357	62	21	240	21	511	57.7	6.93	853.13	21	metabolic process	extracellular	catalytic activity;metal ion binding;protein binding	Pf00128, Pf02806	276; 278; 277	AMY1A; AMY1C; AMY1B	Starch and sucrose metabolism; Carbohydrate digestion and absorption; Salivary secretion; Metabolic pathways
P35527	Keratin, type I cytoskeletal 9 [OS=Homo sapiens]	TRUE	107.44	50	19	91	18	623	62	5.24	312.29	19	cell death;cell organization and biogenesis	cytosol;membrane;nucleus	structural molecule activity	Pf00038, Pf13166	3857	KRT9
P13645	Keratin, type I cytoskeletal 10 [OS=Homo sapiens]	TRUE	107.028	47	20	116	18	584	58.8	5.21	426.73	20	cell death;cell differentiation;metabolic process	cytoplasm;cytoskeleton;cytosol;membrane;nucleus	structural molecule activity	Pf00038, Pf04111	3858	KRT10	Staphylococcus aureus infection
P04264	Keratin, type II cytoskeletal 1 [OS=Homo sapiens]	TRUE	90.81	47	22	152	19	644	66	8.12	461.08	22	cell death;defense response;metabolic process;regulation of biological process;response to stimulus;transport	cytoskeleton;cytosol;extracellular;membrane;nucleus	catalytic activity;motor activity;protein binding;receptor activity;structural molecule activity	Pf00038, Pf01576, Pf05103, Pf05957, Pf12128, Pf13166, Pf13514	3848	KRT1		Corticotropin-releasing hormone signaling pathway
Q9UGM3-1	deleted in malignant brain tumors 1 protein [OS=Homo sapiens]	FALSE	90.577	32	17	193	17	2413	260.6	5.44	490.75	17	cell differentiation;defense response;development;metabolic process;regulation of biological process;response to stimulus;transport	cytoplasm;extracellular;membrane	protein binding;receptor activity;signal transducer activity	Pf00100, Pf00431, Pf00530	1755	DMBT1	Salivary secretion
P05164-3	Isoform H7 of Myeloperoxidase [OS=Homo sapiens]	TRUE	86.07	39	24	108	22	777	87.2	9.07	317.63	24	cell organization and biogenesis;defense response;metabolic process;regulation of biological process;response to stimulus;transport	extracellular;mitochondrion;nucleus;organelle lumen;vacuole	antioxidant activity;catalytic activity;metal ion binding	Pf03098	4353	MPO		Benzene metabolism; Folate Metabolism; Vitamin B12 Metabolism; Selenium Micronutrient Network
P01876	immunoglobulin heavy constant alpha 1 [OS=Homo sapiens]	TRUE	83.281	60	11	142	8	353	37.6	6.51	544.89	11	cell organization and biogenesis;cellular component movement;defense response;metabolic process;regulation of biological process;response to stimulus;transport	extracellular;membrane	protein binding	Pf07654, Pf08205	3493	IGHA1		Inflammatory Response Pathway
P35908	Keratin, type II cytoskeletal 2 epidermal [OS=Homo sapiens]	TRUE	68.896	48	21	78	16	639	65.4	8	239.84	21	cell death;cell organization and biogenesis;cell proliferation;cellular component movement;metabolic process	cytoskeleton;cytosol;membrane;nucleus	protein binding;structural molecule activity	Pf00038, Pf08614, Pf12128, Pf13166	3849	KRT2
P01833	Polymeric immunoglobulin receptor [OS=Homo sapiens]	TRUE	65.553	40	20	110	20	764	83.2	5.74	260.34	20	cell organization and biogenesis;regulation of biological process;response to stimulus;transport	extracellular;membrane	protein binding;receptor activity;signal transducer activity		5284	PIGR	Intestinal immune network for IgA production
P25311	Zinc-alpha-2-glycoprotein [OS=Homo sapiens]	TRUE	65.349	47	13	81	13	298	34.2	6.05	275.73	13	metabolic process;regulation of biological process;response to stimulus;transport	extracellular;membrane;nucleus	catalytic activity;protein binding;transporter activity	Pf00129, Pf07654	563	AZGP1
P06870-1	Kallikrein-1 [OS=Homo sapiens]	TRUE	63.789	66	7	188	7	262	28.9	4.83	524.74	7	metabolic process	nucleus	catalytic activity	Pf00089	3816	KLK1	Endocrine and other factor-regulated calcium reabsorption; Renin-angiotensin system	Blood Clotting Cascade
Q9NSB2	Keratin, type II cuticular Hb4 [OS=Homo sapiens]	FALSE	62.035	44	19	58	18	600	64.8	7.56	188.47	19	cell death;cell organization and biogenesis;regulation of biological process	cytoskeleton;cytosol	catalytic activity;motor activity;protein binding;structural molecule activity	Pf00038, Pf01576, Pf05557, Pf09726, Pf09728, Pf13514	3890	KRT84
P06702	Protein S100-A9 [OS=Homo sapiens]	TRUE	61.943	49	5	622	5	114	13.2	6.13	1671.72	5	cell communication;cell death;cell organization and biogenesis;cellular component movement;defense response;metabolic process;regulation of biological process;response to stimulus;transport	cytoplasm;cytoskeleton;cytosol;extracellular;membrane;nucleus;organelle lumen	antioxidant activity;catalytic activity;metal ion binding;protein binding;signal transducer activity	Pf00036, Pf01023, Pf13499, Pf13833	6280	S100A9		IL1 and megakaryocytes in obesity
P01036	Cystatin-S [OS=Homo sapiens]	TRUE	56.498	62	8	442	4	141	16.2	5.02	1375.73	8	regulation of biological process;response to stimulus	extracellular	enzyme regulator activity	Pf00031	1472	CST4	Salivary secretion
P17213	Bactericidal permeability-increasing protein [OS=Homo sapiens]	FALSE	54.846	38	11	62	11	487	53.9	9.38	178.25	11	defense response;regulation of biological process;response to stimulus;transport	cytoplasm;extracellular;membrane;organelle lumen		Pf01273, Pf02886	671	BPI
P01024	Complement C3 [OS=Homo sapiens]	TRUE	50.77	20	22	41	22	1663	187	6.4	102.38	22	defense response;metabolic process;regulation of biological process;response to stimulus;transport	extracellular;membrane;organelle lumen	catalytic activity;enzyme regulator activity;protein binding	Pf00207, Pf01759, Pf01821, Pf01835, Pf07677, Pf07678, Pf07703, Pf10569, Pf11974	718	C3	Viral carcinogenesis; Chagas disease (American trypanosomiasis); Leishmaniasis; Tuberculosis; Pertussis; Phagosome; Complement and coagulation cascades; Systemic lupus erythematosus; Herpes simplex infection; Staphylococcus aureus infection; Legionellosis	TYROBP Causal Network; Complement and Coagulation Cascades; Allograft Rejection; Complement Activation
P30740	Leukocyte elastase inhibitor [OS=Homo sapiens]	TRUE	49.086	43	11	32	11	379	42.7	6.28	106.42	11	regulation of biological process;transport	cytoplasm;extracellular;membrane;organelle lumen	enzyme regulator activity	Pf00079	1992	SERPINB1	Amoebiasis
P12273	Prolactin-inducible protein [OS=Homo sapiens]	TRUE	46.178	71	9	850	9	146	16.6	8.05	2540.47	9	metabolic process;regulation of biological process;response to stimulus;transport	extracellular;membrane;nucleus	catalytic activity;protein binding	Pf05326	5304	PIP
P01037	Cystatin-SN [OS=Homo sapiens]	TRUE	44.692	57	8	150	5	141	16.4	7.21	489.23	8	regulation of biological process;response to stimulus	extracellular	enzyme regulator activity;protein binding	Pf00031	1469	CST1	Salivary secretion
P04083	annexin A1 [OS=Homo sapiens]	TRUE	44.684	36	9	44	9	346	38.7	7.02	165.41	9	cell differentiation;cell organization and biogenesis;cellular component movement;defense response;metabolic process;regulation of biological process;response to stimulus;transport	cell surface;cytoplasm;cytoskeleton;cytosol;endosome;extracellular;membrane;nucleus;vacuole	catalytic activity;DNA binding;enzyme regulator activity;metal ion binding;protein binding;RNA binding;structural molecule activity	Pf00191	301	ANXA1		Prostaglandin Synthesis and Regulation; Integrated Breast Cancer Pathway; VEGFA-VEGFR2 Signaling Pathway; Spinal Cord Injury
P01834	immunoglobulin kappa constant [OS=Homo sapiens]	TRUE	43.469	80	6	83	2	107	11.8	6.52	309.04	6	cell organization and biogenesis;cellular component movement;defense response;metabolic process;regulation of biological process;response to stimulus;transport	extracellular;membrane	catalytic activity;protein binding	Pf07654	3514	IGKC
P07996	thrombospondin-1 [OS=Homo sapiens]	TRUE	41.908	14	12	49	12	1170	129.3	4.94	148.58	12	cell organization and biogenesis;cellular component movement;defense response;metabolic process;regulation of biological process;response to stimulus;transport	cell surface;cytoplasm;endoplasmic reticulum;extracellular;organelle lumen	metal ion binding;protein binding	Pf00090, Pf00093, Pf02412, Pf05735, Pf12947	7057	THBS1	TGF-beta signaling pathway; MicroRNAs in cancer; Rap1 signaling pathway; Phagosome; Focal adhesion; Malaria; Proteoglycans in cancer; p53 signaling pathway; Bladder cancer; ECM-receptor interaction; PI3K-Akt signaling pathway	Bladder Cancer; TGF-beta Receptor Signaling; TGF-beta Signaling Pathway; Focal Adhesion-PI3K-Akt-mTOR-signaling pathway; Apoptosis-related network due to altered Notch3 in ovarian cancer; Senescence and Autophagy in Cancer; Inflammatory Response Pathway; Focal Adhesion; miRNA targets in ECM and membrane receptors
P08311	Cathepsin G [OS=Homo sapiens]	TRUE	40.227	35	7	108	7	255	28.8	11.19	308.6	7	cell organization and biogenesis;defense response;metabolic process;regulation of biological process;response to stimulus;transport	cell surface;extracellular;membrane;nucleus;organelle lumen	catalytic activity;protein binding	Pf00089	1511	CTSG	Lysosome; Amoebiasis; Neuroactive ligand-receptor interaction; Renin-angiotensin system; Systemic lupus erythematosus	ACE Inhibitor Pathway
P08246	Neutrophil elastase [OS=Homo sapiens]	TRUE	39.606	49	7	31	7	267	28.5	9.35	115.82	7	cell organization and biogenesis;cellular component movement;cellular homeostasis;defense response;metabolic process;regulation of biological process;response to stimulus;transport	cell surface;cytoplasm;extracellular;organelle lumen	catalytic activity;protein binding	Pf00089, Pf09342	1991	ELANE	Transcriptional misregulation in cancer; Systemic lupus erythematosus
P0DOX7	immunoglobulin kappa light chain [OS=Homo sapiens]	TRUE	39.233	49	6	61	2	214	23.4	7.17	221.37	6	response to stimulus	extracellular;membrane		Pf00047, Pf07654, Pf07679, Pf07686, Pf13927
Q14525	Keratin, type I cuticular Ha3-II [OS=Homo sapiens]	FALSE	38.109	39	12	41	3	404	46.2	4.84	136.17	12	cell death;transport	cytosol;membrane	catalytic activity;motor activity;protein binding;structural molecule activity	Pf00038, Pf00529, Pf01576, Pf04156, Pf13514, Pf14362	3884	KRT33B
P09228	Cystatin-SA [OS=Homo sapiens]	FALSE	37.968	60	7	129	4	141	16.4	4.93	357.04	7	regulation of biological process;response to stimulus	extracellular	enzyme regulator activity;protein binding	Pf00031	1470	CST2	Salivary secretion
Q15323	Keratin, type I cuticular Ha1 [OS=Homo sapiens]	FALSE	37.914	37	12	41	4	416	47.2	4.88	139.9	12	cell death;cell organization and biogenesis	cytosol	protein binding;structural molecule activity	Pf00038, Pf04156, Pf13514, Pf14362, Pf14643	3881	KRT31
O43790	Keratin, type II cuticular Hb6 [OS=Homo sapiens]	FALSE	34.841	27	9	27	2	486	53.5	5.66	84.59	9	cell death;regulation of biological process;transport	cytosol	catalytic activity;motor activity;protein binding;structural molecule activity	Pf00038, Pf01576, Pf05557, Pf07888, Pf07926, Pf09726, Pf11559, Pf12128, Pf13166	3892	KRT86
P23280	Carbonic anhydrase 6 [OS=Homo sapiens]	TRUE	34.656	32	6	56	6	308	35.3	7.02	179.7	6	metabolic process;response to stimulus;transport	cytoplasm;cytosol;extracellular	catalytic activity;metal ion binding	Pf00194	765	CA6	Nitrogen metabolism
P01871-2	Isoform 2 of Immunoglobulin heavy constant mu [OS=Homo sapiens]	FALSE	33.675	33	9	34	9	474	51.9	6.15	94.44	9		membrane		Pf00047, Pf07654, Pf08205
O75594	peptidoglycan recognition protein 1 [OS=Homo sapiens]	TRUE	33.338	49	5	35	5	196	21.7	8.59	113.77	5	defense response;metabolic process;regulation of biological process;response to stimulus;transport	extracellular;organelle lumen	catalytic activity;metal ion binding;receptor activity;signal transducer activity	Pf01510	8993	PGLYRP1
P08779	Keratin, type I cytoskeletal 16 [OS=Homo sapiens]	FALSE	33.331	35	12	25	5	473	51.2	5.05	70.26	12	cell death;cell differentiation;cell organization and biogenesis;cell proliferation;cellular component movement;defense response;regulation of biological process;response to stimulus	cytoskeleton;cytosol;nucleus	protein binding;structural molecule activity	Pf00038, Pf07888, Pf13514	3868	KRT16
P29508	Serpin B3 [OS=Homo sapiens]	TRUE	32.02	34	11	34	5	390	44.5	6.81	86.41	11	cell communication;regulation of biological process;transport	cytoplasm;extracellular;nucleus;organelle lumen	enzyme regulator activity;protein binding;receptor activity	Pf00079	6317	SERPINB3	Amoebiasis
Q96DA0	Zymogen granule protein 16 homolog B [OS=Homo sapiens]	TRUE	31.473	41	5	276	5	208	22.7	7.39	713.79	5		extracellular			124220	ZG16B
P48668	Keratin, type II cytoskeletal 6C [OS=Homo sapiens]	FALSE	31.184	25	11	35	7	564	60	8	105.68	11	cell death;cell organization and biogenesis;metabolic process	cytosol	catalytic activity;motor activity;protein binding;structural molecule activity	Pf00038, Pf01576, Pf04111, Pf13166	286887; 3853	KRT6C; KRT6A
P02533	Keratin, type I cytoskeletal 14 [OS=Homo sapiens]	TRUE	30.491	41	14	33	7	472	51.5	5.16	77.86	14	cell death;cell differentiation;cell organization and biogenesis;response to stimulus	cytoplasm;cytosol;nucleus	protein binding;structural molecule activity	Pf00038, Pf13514	3861	KRT14		Corticotropin-releasing hormone signaling pathway
P78385	keratin, type II cuticular Hb3 [OS=Homo sapiens]	FALSE	29.958	22	8	26	1	493	54.2	5.64	80.63	8	cell death;regulation of biological process;transport	cytosol	catalytic activity;motor activity;protein binding;structural molecule activity	Pf00038, Pf01576, Pf05557, Pf05911, Pf07888, Pf07926, Pf09726, Pf10174, Pf11559, Pf12128, Pf13166	3889	KRT83
P0DOX2	Immunoglobulin alpha-2 heavy chain [OS=Homo sapiens]	TRUE	29.925	32	7	61	4	455	48.9	6.81	204.65	7	response to stimulus	extracellular;membrane		Pf07654, Pf08205
O76011	keratin, type I cuticular Ha4 [OS=Homo sapiens]	FALSE	29.6	34	10	30	3	436	49.4	5.06	87.47	10	cell death;metabolic process	cytosol	catalytic activity;motor activity;structural molecule activity	Pf00038, Pf01576, Pf04111, Pf04156, Pf07888, Pf12128, Pf13514	3885; 100653049	KRT34; LOC100653049
P24158	Myeloblastin [OS=Homo sapiens]	TRUE	28.919	43	6	55	6	256	27.8	8.35	115.8	6	cell differentiation;coagulation;metabolic process;regulation of biological process;response to stimulus;transport	cytosol;extracellular;membrane;organelle lumen	catalytic activity;protein binding	Pf00089, Pf09342	5657	PRTN3
P13647	keratin, type II cytoskeletal 5 [OS=Homo sapiens]	TRUE	28.786	22	10	34	7	590	62.3	7.74	101.49	10	cell death;cell organization and biogenesis;metabolic process	cytoplasm;cytosol;membrane;mitochondrion;nucleus	catalytic activity;motor activity;protein binding;structural molecule activity	Pf00038, Pf01576, Pf02994, Pf03961, Pf04111, Pf05957, Pf12128	3852	KRT5
P80188	Neutrophil gelatinase-associated lipocalin [OS=Homo sapiens]	TRUE	28.785	57	8	37	8	198	22.6	8.91	115.61	8	cell communication;cell death;cell organization and biogenesis;cellular homeostasis;defense response;regulation of biological process;response to stimulus;transport	cytosol;extracellular;organelle lumen	metal ion binding;protein binding;transporter activity	Pf00061	3934	LCN2
Q16769	glutaminyl-peptide cyclotransferase [OS=Homo sapiens]	FALSE	28.302	50	8	25	8	361	40.9	6.61	57.93	8	metabolic process;transport	extracellular;organelle lumen	catalytic activity;metal ion binding	Pf04389	25797	QPCT
P0DOY2	immunoglobulin lambda constant 2 [OS=Homo sapiens]	TRUE	27.793	65	4	60	1	106	11.3	7.24	215.86	4	cell organization and biogenesis;cellular component movement;defense response;metabolic process;regulation of biological process;response to stimulus;transport	extracellular;membrane	catalytic activity;protein binding	Pf07654, Pf13927	3538	IGLC2
P01009-1	alpha-1-antitrypsin [OS=Homo sapiens]	TRUE	27.221	26	8	35	8	418	46.7	5.59	116.93	8	cell organization and biogenesis;coagulation;defense response;metabolic process;regulation of biological process;response to stimulus;transport	endoplasmic reticulum;extracellular;Golgi;membrane;organelle lumen	enzyme regulator activity;protein binding	Pf00079	5265	SERPINA1	Complement and coagulation cascades	Lung fibrosis; Complement and Coagulation Cascades; NRF2 pathway
P05109	Protein S100-A8 [OS=Homo sapiens]	TRUE	27.065	65	7	220	7	93	10.8	7.03	556.48	7	cell death;cellular component movement;defense response;metabolic process;regulation of biological process;response to stimulus;transport	cytoplasm;cytoskeleton;cytosol;extracellular;membrane;nucleus;organelle lumen	metal ion binding;protein binding	Pf01023, Pf13499	6279	S100A8
P61626	lysozyme c [OS=Homo sapiens]	TRUE	25.459	41	4	31	4	148	16.5	9.16	128.04	4	defense response;metabolic process;response to stimulus;transport	extracellular;organelle lumen	catalytic activity;protein binding	Pf00062	4069	LYZ	Salivary secretion
P01011-1	Alpha-1-antichymotrypsin [OS=Homo sapiens]	TRUE	25.42	30	8	31	8	423	47.6	5.52	79.11	8	defense response;regulation of biological process;response to stimulus;transport	extracellular;nucleus;organelle lumen	DNA binding;enzyme regulator activity;protein binding	Pf00079	12	SERPINA3		Vitamin B12 Metabolism; Selenium Micronutrient Network; Folate Metabolism
P0DOX8	Immunoglobulin lambda-1 light chain [OS=Homo sapiens]	FALSE	24.045	32	4	48	1	216	22.8	6.76	174.45	4	response to stimulus	extracellular;membrane		Pf07654, Pf07679, Pf07686, Pf08205, Pf13927
P01033	Metalloproteinase inhibitor 1 [OS=Homo sapiens]	FALSE	23.445	44	6	18	6	207	23.2	8.1	56.36	6	cell organization and biogenesis;metabolic process;regulation of biological process;response to stimulus;transport	extracellular;organelle lumen	enzyme regulator activity;metal ion binding;protein binding	Pf00965	7076	TIMP1	HIF-1 signaling pathway	IL1 and megakaryocytes in obesity; Matrix Metalloproteinases; IL-6 signaling pathway; Lung fibrosis
P02766	Transthyretin [OS=Homo sapiens]	TRUE	23.2	33	4	16	4	147	15.9	5.76	54.78	4	cell organization and biogenesis;metabolic process;transport	cytoplasm;extracellular;organelle lumen	protein binding	Pf00576	7276	TTR	Thyroid hormone synthesis
P80511	Protein S100-A12 [OS=Homo sapiens]	TRUE	21.958	57	3	17	3	92	10.6	6.25	64.29	3	cellular component movement;defense response;metabolic process;regulation of biological process;response to stimulus;transport	cytoplasm;cytoskeleton;cytosol;extracellular;membrane;nucleus;organelle lumen	metal ion binding;protein binding	Pf01023, Pf13499	6283	S100A12
P48594	Serpin B4 [OS=Homo sapiens]	TRUE	21.038	24	7	22	1	390	44.8	6.21	52.2	7	regulation of biological process	cytoplasm	enzyme regulator activity;protein binding	Pf00079	6318	SERPINB4	Amoebiasis
P78386	Keratin, type II cuticular Hb5 [OS=Homo sapiens]	FALSE	19.54	12	4	20	2	507	55.8	6.55	60.45	4	cell death	cytosol	structural molecule activity	Pf00038, Pf09726	3891	KRT85
P02675	Fibrinogen beta chain [OS=Homo sapiens]	FALSE	19.426	25	8	15	8	491	55.9	8.27	38.78	8	cell organization and biogenesis;coagulation;defense response;metabolic process;regulation of biological process;response to stimulus;transport	cell surface;cytoplasm;extracellular;membrane;organelle lumen	protein binding;structural molecule activity	Pf00147, Pf08702	2244	FGB	Complement and coagulation cascades; Platelet activation	Complement and Coagulation Cascades; VEGFA-VEGFR2 Signaling Pathway; Blood Clotting Cascade
P68871	Hemoglobin subunit beta [OS=Homo sapiens]	TRUE	19.172	67	7	17	7	147	16	7.28	45.15	7	cell organization and biogenesis;coagulation;metabolic process;regulation of biological process;response to stimulus;transport	cytosol;extracellular;organelle lumen	antioxidant activity;catalytic activity;metal ion binding;protein binding;transporter activity	Pf00042	3043	HBB	Malaria; African trypanosomiasis	Folate Metabolism; Vitamin B12 Metabolism; Selenium Micronutrient Network
P55058	phospholipid transfer protein [OS=Homo sapiens]	FALSE	17.993	23	7	21	7	493	54.7	7.01	47.53	7	cell organization and biogenesis;cellular component movement;metabolic process;regulation of biological process;transport	extracellular		Pf01273, Pf02886	5360	PLTP	PPAR signaling pathway	Statin Pathway; PPAR Alpha Pathway; PPAR signaling pathway
P02679	Fibrinogen gamma chain [OS=Homo sapiens]	TRUE	17.234	25	7	13	7	453	51.5	5.62	38.55	7	cell organization and biogenesis;coagulation;metabolic process;regulation of biological process;response to stimulus;transport	cell surface;cytoplasm;extracellular;membrane;organelle lumen	catalytic activity;metal ion binding;protein binding;structural molecule activity	Pf00147, Pf08317, Pf08702, Pf15397	2266	FGG	Complement and coagulation cascades; Staphylococcus aureus infection; Platelet activation	VEGFA-VEGFR2 Signaling Pathway; Blood Clotting Cascade
Q96DR5	BPI fold-containing family A member 2 [OS=Homo sapiens]	TRUE	15.826	42	7	32	7	249	27	5.59	89.13	7	defense response;response to stimulus	extracellular	protein binding	Pf01273	140683	BPIFA2
P02763	Alpha-1-acid glycoprotein 1 [OS=Homo sapiens]	TRUE	13.673	22	3	9	3	201	23.5	5.02	27.34	3	defense response;regulation of biological process;response to stimulus;transport	extracellular;organelle lumen	protein binding	Pf00061	5004	ORM1
P13646	Keratin, type I cytoskeletal 13 [OS=Homo sapiens]	FALSE	13.372	12	5	9	1	458	49.6	4.96	30.6	5	cell death;cell organization and biogenesis;response to stimulus	cytoskeleton;cytosol;nucleus	protein binding;structural molecule activity	Pf00038	3860	KRT13
P20160	Azurocidin [OS=Homo sapiens]	TRUE	13.225	44	5	23	5	251	26.9	9.5	60.91	5	cellular component movement;defense response;metabolic process;regulation of biological process;response to stimulus;transport	extracellular;membrane;organelle lumen;vacuole	catalytic activity;protein binding	Pf00089	566	AZU1
Q9HD89	resistin [OS=Homo sapiens]	TRUE	12.932	52	4	16	4	108	11.4	6.86	33.6	4	cell differentiation;regulation of biological process;response to stimulus;transport	extracellular;nucleus;organelle lumen	protein binding	Pf06954	56729	RETN		Adipogenesis
Q6P5S2	Protein LEG1 homolog [OS=Homo sapiens]	FALSE	12.274	16	3	11	3	330	37.9	6.15	18.52	3	development	extracellular		Pf05612	352999	C6orf58
P04406	glyceraldehyde-3-phosphate dehydrogenase [OS=Homo sapiens]	TRUE	12.195	21	4	7	4	335	36	8.46	18.2	4	cell death;cell organization and biogenesis;defense response;metabolic process;regulation of biological process;response to stimulus	cytoplasm;cytoskeleton;cytosol;membrane;nucleus	catalytic activity;enzyme regulator activity;nucleotide binding;protein binding	Pf00044, Pf02800	2597	GAPDH	HIF-1 signaling pathway; Carbon metabolism; Alzheimer's disease; Glycolysis / Gluconeogenesis; Biosynthesis of amino acids; Metabolic pathways	Alzheimers Disease; Sudden Infant Death Syndrome (SIDS) Susceptibility Pathways; Cori Cycle; Glycolysis and Gluconeogenesis
Q13162	Peroxiredoxin-4 [OS=Homo sapiens]	FALSE	12.036	23	4	8	4	271	30.5	6.29	24.24	4	cell organization and biogenesis;cellular homeostasis;metabolic process;regulation of biological process;transport	cytoplasm;cytosol;endoplasmic reticulum;extracellular;mitochondrion;nucleus;organelle lumen	antioxidant activity;catalytic activity;protein binding	Pf00578, Pf08534, Pf10417	10549	PRDX4		Selenium Micronutrient Network
P07355-2	Isoform 2 of Annexin A2 [OS=Homo sapiens]	TRUE	11.663	20	4	7	4	357	40.4	8.37	23.8	4	cell organization and biogenesis;regulation of biological process;response to stimulus;transport	cell surface;cytosol;endosome;extracellular;membrane;nucleus;organelle lumen	enzyme regulator activity;metal ion binding;protein binding;RNA binding	Pf00191	302	ANXA2		Prostaglandin Synthesis and Regulation
P01034	Cystatin-C [OS=Homo sapiens]	FALSE	11.273	44	4	11	4	146	15.8	8.75	29.25	4	cell death;cell organization and biogenesis;defense response;metabolic process;regulation of biological process;response to stimulus;transport	cytoplasm;endoplasmic reticulum;endosome;extracellular;membrane;organelle lumen;vacuole	enzyme regulator activity;protein binding	Pf00031	1471	CST3	Salivary secretion
P08571	Monocyte differentiation antigen CD14 [OS=Homo sapiens]	FALSE	10.414	19	4	6	4	375	40.1	6.23	18.03	4	cell death;defense response;regulation of biological process;response to stimulus;transport	cell surface;extracellular;Golgi;membrane	protein binding;receptor activity;signal transducer activity		929	CD14	Amoebiasis; Pathogenic Escherichia coli infection; Hematopoietic cell lineage; MAPK signaling pathway; NF-kappa B signaling pathway; Tuberculosis; Pertussis; Phagosome; Salmonella infection; Transcriptional misregulation in cancer; Regulation of actin cytoskeleton; Toll-like receptor signaling pathway; Legionellosis	Pathogenic Escherichia coli infection; MAPK Signaling Pathway; Regulation of Actin Cytoskeleton; Regulation of toll-like receptor signaling pathway; Toll-like receptor signaling pathway
P07339	Cathepsin D [OS=Homo sapiens]	FALSE	10.245	19	5	10	5	412	44.5	6.54	24.63	5	metabolic process;transport	extracellular;membrane;organelle lumen;vacuole	catalytic activity;protein binding	Pf00026, Pf07966, Pf14541, Pf14543	1509	CTSD	Lysosome; Tuberculosis; Apoptosis; Sphingolipid signaling pathway	Prolactin Signaling Pathway
P01591	Immunoglobulin J chain [OS=Homo sapiens]	TRUE	10.136	30	4	23	4	159	18.1	5.24	60.53	4	cellular component movement;defense response;regulation of biological process;response to stimulus;transport	extracellular	DNA binding;protein binding	Pf15097	3512	IGJ; JCHAIN
O76013-1	Keratin, type I cuticular Ha6 [OS=Homo sapiens]	FALSE	9.154	10	4	9	3	467	52.2	4.94	26.71	4	cell death;regulation of biological process	cytoskeleton;cytosol	catalytic activity;motor activity;structural molecule activity	Pf00038, Pf01576	8689	KRT36
P02765	Alpha-2-HS-glycoprotein [OS=Homo sapiens]	FALSE	8.827	20	3	5	3	367	39.3	5.72	15.89	3	defense response;metabolic process;regulation of biological process;response to stimulus;transport	extracellular;Golgi;organelle lumen	enzyme regulator activity	Pf00031	197	AHSG
P25705-1	ATP synthase subunit alpha, mitochondrial [OS=Homo sapiens]	FALSE	8.815	5	2	9	2	553	59.7	9.13	25.82	2	cell organization and biogenesis;metabolic process;regulation of biological process;transport	membrane;mitochondrion;organelle lumen	catalytic activity;nucleotide binding;protein binding;RNA binding;transporter activity	Pf00006, Pf00306, Pf02663, Pf02874, Pf05943	498	ATP5A1	Huntington's disease; Parkinson's disease; Alzheimer's disease; Oxidative phosphorylation; Metabolic pathways	Electron Transport Chain; Oxidative phosphorylation
P61769	Beta-2-microglobulin [OS=Homo sapiens]	FALSE	8.357	27	2	12	2	119	13.7	6.52	41.94	2	cell differentiation;defense response;metabolic process;regulation of biological process;response to stimulus;transport	cell surface;cytosol;extracellular;Golgi;membrane;organelle lumen	protein binding	Pf07654	567	B2M	Antigen processing and presentation
P38646	Stress-70 protein, mitochondrial [OS=Homo sapiens]	FALSE	8.328	2	1	8	1	679	73.6	6.16	32.07	1	cell differentiation;cell organization and biogenesis;metabolic process;regulation of biological process;transport	cytoplasm;mitochondrion;nucleus;organelle lumen	nucleotide binding;protein binding;RNA binding	Pf00012, Pf06723	3313	HSPA9	Tuberculosis; RNA degradation	Parkin-Ubiquitin Proteasomal System pathway
P02671-1	Fibrinogen alpha chain [OS=Homo sapiens]	TRUE	8.292	5	3	7	3	866	94.9	6.01	19.59	3	cell organization and biogenesis;coagulation;defense response;metabolic process;regulation of biological process;response to stimulus;transport	cell surface;extracellular;membrane;organelle lumen	metal ion binding;protein binding;structural molecule activity	Pf00147, Pf02414, Pf08702, Pf12160	2243	FGA	Complement and coagulation cascades; Platelet activation	Blood Clotting Cascade; VEGFA-VEGFR2 Signaling Pathway
P28325	Cystatin-D [OS=Homo sapiens]	FALSE	8.146	31	3	6	3	142	16.1	7.17	18.34	3	regulation of biological process	extracellular	enzyme regulator activity;protein binding	Pf00031	1473	CST5	Salivary secretion	Endochondral Ossification
O00584	Ribonuclease T2 [OS=Homo sapiens]	FALSE	8.009	16	3	7	3	256	29.5	7.08	19.52	3	metabolic process;transport	endoplasmic reticulum;extracellular;organelle lumen;vacuole	catalytic activity;RNA binding	Pf00445	8635	RNASET2
Q04695	Keratin, type I cytoskeletal 17 [OS=Homo sapiens]	FALSE	7.807	12	5	10	1	432	48.1	5.02	22.4	5	cell death;cell organization and biogenesis;regulation of biological process;response to stimulus	cytoplasm;cytoskeleton;cytosol	protein binding;receptor activity;signal transducer activity;structural molecule activity	Pf00038, Pf07888	3872	KRT17
Q8TDL5-1	BPI fold-containing family B member 1 [OS=Homo sapiens]	FALSE	7.561	11	3	5	3	484	52.4	7.23	18.16	3	defense response;regulation of biological process;response to stimulus	extracellular		Pf01273, Pf02886	92747	BPIFB1
P31151	Protein S100-A7 [OS=Homo sapiens]	TRUE	7.501	31	3	9	3	101	11.5	6.77	20	3	cell differentiation;defense response;regulation of biological process;response to stimulus;transport	cytoplasm;cytosol;endoplasmic reticulum;extracellular;nucleus;organelle lumen	metal ion binding;protein binding	Pf01023	6278	S100A7
P19013	Keratin, type II cytoskeletal 4 [OS=Homo sapiens]	TRUE	7.154	6	3	26	1	534	57.3	6.61	77.39	3	cell death;cell differentiation;cell organization and biogenesis;regulation of biological process	cell surface;cytoskeleton;cytosol;nucleus	protein binding;structural molecule activity	Pf00038, Pf10234, Pf13166	3851	KRT4
P12724	eosinophil cationic protein [OS=Homo sapiens]	TRUE	6.879	19	2	10	2	160	18.4	10.02	28.6	2	defense response;metabolic process;response to stimulus;transport	extracellular;organelle lumen	catalytic activity	Pf00074	6037	RNASE3	Asthma
P11021	78 kDa glucose-regulated protein [OS=Homo sapiens]	FALSE	6.867	2	1	4	1	654	72.3	5.16	17.48	1	cell communication;cell death;cell differentiation;cell organization and biogenesis;metabolic process;regulation of biological process;response to stimulus;transport	cell surface;cytoplasm;endoplasmic reticulum;membrane;mitochondrion;nucleus;organelle lumen	catalytic activity;metal ion binding;nucleotide binding;protein binding	Pf00012, Pf01968, Pf06723	3309	HSPA5	Prion diseases; Protein export; Protein processing in endoplasmic reticulum; Thyroid hormone synthesis; Antigen processing and presentation	Apoptosis-related network due to altered Notch3 in ovarian cancer; MAPK Signaling Pathway; Photodynamic therapy-induced unfolded protein response; Parkin-Ubiquitin Proteasomal System pathway
P69905	Hemoglobin subunit alpha [OS=Homo sapiens]	TRUE	6.862	22	2	3	2	142	15.2	8.68	9.73	2	cell organization and biogenesis;metabolic process;regulation of biological process;response to stimulus;transport	cytosol;extracellular;membrane;organelle lumen	antioxidant activity;catalytic activity;metal ion binding;protein binding;transporter activity	Pf00042	3040; 3039	HBA2; HBA1	Malaria; African trypanosomiasis	Vitamin B12 Metabolism; Selenium Micronutrient Network; Effects of Nitric Oxide; Folate Metabolism
P80303	Nucleobindin-2 [OS=Homo sapiens]	TRUE	6.837	10	3	4	3	420	50.2	5.12	11.69	3		cytoplasm;cytosol;endoplasmic reticulum;extracellular;Golgi;membrane;nucleus	DNA binding;metal ion binding;protein binding	Pf13499	4925	NUCB2
P11678	Eosinophil peroxidase [OS=Homo sapiens]	TRUE	6.474	7	4	9	2	715	81	10.29	24.39	4	cellular component movement;defense response;metabolic process;regulation of biological process;response to stimulus;transport	extracellular;organelle lumen	antioxidant activity;catalytic activity;metal ion binding	Pf03098	8288	EPX	Asthma
P02743	Serum amyloid P-component [OS=Homo sapiens]	TRUE	6.134	15	3	8	3	223	25.4	6.54	23.35	3	cell organization and biogenesis;defense response;metabolic process;regulation of biological process;response to stimulus	extracellular;nucleus	metal ion binding;protein binding	Pf00354, Pf13385	325	APCS
P06576	ATP synthase subunit beta, mitochondrial [OS=Homo sapiens]	FALSE	5.681	5	2	5	2	529	56.5	5.4	15.79	2	cell differentiation;cell organization and biogenesis;cellular homeostasis;metabolic process;regulation of biological process;transport	cell surface;membrane;mitochondrion;nucleus;organelle lumen	catalytic activity;nucleotide binding;protein binding;transporter activity	Pf00006, Pf00306, Pf02874	506	ATP5B	Huntington's disease; Parkinson's disease; Alzheimer's disease; Oxidative phosphorylation; Metabolic pathways	Electron Transport Chain; Oxidative phosphorylation
P01008	Antithrombin-III [OS=Homo sapiens]	TRUE	5.539	8	3	4	3	464	52.6	6.71	10.92	3	coagulation;defense response;metabolic process;regulation of biological process;response to stimulus;transport	extracellular;membrane;organelle lumen	enzyme regulator activity;protein binding	Pf00079	462	SERPINC1	Complement and coagulation cascades	Complement and Coagulation Cascades
O43508-2	Isoform TWE-PRIL of Tumor necrosis factor ligand superfamily member 12 [OS=Homo sapiens]	FALSE	5.477	9	2	3	2	330	36.6	9.86	8.41	2	response to stimulus	membrane	protein binding	Pf00229	407977; 8742; 8741	TNFSF12-TNFSF13; TNFSF12; TNFSF13		TNF related weak inducer of apoptosis (TWEAK) Signaling Pathway
P54108-3	Isoform 3 of Cysteine-rich secretory protein 3 [OS=Homo sapiens]	FALSE	4.987	6	1	2	1	268	30.1	7.61	7.5	1	defense response;response to stimulus;transport	extracellular;organelle lumen		Pf00188, Pf08562	10321	CRISP3
Q6MZM9	Proline-rich protein 27 [OS=Homo sapiens]	TRUE	4.837	11	2	8	2	219	22.7	4.87	18.38	2		extracellular			401137	C4orf40; PRR27
P0DOX5	immunoglobulin gamma-1 heavy chain [OS=Homo sapiens]	TRUE	4.685	6	2	4	2	449	49.3	8.72	12.59	2	response to stimulus	extracellular;membrane		Pf07654, Pf07686, Pf08205
A0A0C4DH25	immunoglobulin kappa variable 3D-20 [OS=Homo sapiens]	TRUE	4.408	14	1	5	1	116	12.5	4.59	17.85	1	cellular component movement;metabolic process;regulation of biological process;response to stimulus;transport	extracellular;membrane	catalytic activity;protein binding	Pf00047, Pf07686	28874	IGKV3D-20
Q92743	Serine protease HTRA1 [OS=Homo sapiens]	TRUE	4.353	6	3	5	3	480	51.3	7.83	11.36	3	cell differentiation;cell organization and biogenesis;metabolic process;regulation of biological process	cytoplasm;cytosol;extracellular;membrane	catalytic activity;protein binding	Pf00050, Pf00089, Pf00219, Pf00595, Pf05579, Pf07648, Pf10459, Pf13180, Pf13365	5654	HTRA1
P80748	Immunoglobulin lambda variable 3-21 [OS=Homo sapiens]	FALSE	4.304	14	1	3	1	117	12.4	5.29	9.94	1	cellular component movement;metabolic process;regulation of biological process;response to stimulus;transport	extracellular;membrane	catalytic activity;protein binding	Pf00047, Pf07679, Pf07686	28796	IGLV3-21
Q9NRJ3	C-C motif chemokine 28 [OS=Homo sapiens]	TRUE	4.27	12	1	4	1	127	14.3	10.2	13.59	1	cellular component movement;cellular homeostasis;regulation of biological process;response to stimulus	extracellular	protein binding	Pf00048	56477	CCL28	Cytokine-cytokine receptor interaction; Chemokine signaling pathway; Intestinal immune network for IgA production	Chemokine signaling pathway
P07602-3	Isoform Sap-mu-9 of Prosaposin [OS=Homo sapiens]	TRUE	4.215	3	1	5	1	527	58.4	5.14	11.04	1	cell differentiation;metabolic process;regulation of biological process;response to stimulus;transport	extracellular;membrane;mitochondrion;organelle lumen;vacuole	enzyme regulator activity;protein binding	Pf02199, Pf03489, Pf05184	5660	PSAP
Q13510-2	Isoform 2 of Acid ceramidase [OS=Homo sapiens]	FALSE	4.044	4	1	2	1	411	46.5	7.85	4.72	1	metabolic process;transport	extracellular;organelle lumen	catalytic activity	Pf02275, Pf15508	427	ASAH1		Sphingolipid Metabolism; Signal Transduction of S1P Receptor
P59665	Neutrophil defensin 1 [OS=Homo sapiens]	TRUE	3.989	19	2	8	2	94	10.2	6.99	12.89	2	defense response;regulation of biological process;response to stimulus;transport	extracellular;organelle lumen		Pf00323, Pf00879	1667; 728358	DEFA1; DEFA1B
P0C0L4-1	Complement C4-A [OS=Homo sapiens]	TRUE	3.881	2	2	2	2	1744	192.7	7.08	4.69	2	defense response;metabolic process;regulation of biological process;response to stimulus	extracellular;membrane;organelle lumen	catalytic activity;enzyme regulator activity;protein binding	Pf00207, Pf01759, Pf01821, Pf01835, Pf07677, Pf07678, Pf07703, Pf10569, Pf11974, Pf13249	720; 721	C4A; C4B	Pertussis; Complement and coagulation cascades; Systemic lupus erythematosus; Staphylococcus aureus infection	Allograft Rejection; Complement Activation; Complement and Coagulation Cascades; Sudden Infant Death Syndrome (SIDS) Susceptibility Pathways
P03973	Antileukoproteinase [OS=Homo sapiens]	TRUE	3.748	9	1	8	1	132	14.3	8.75	23.24	1	defense response;regulation of biological process;response to stimulus;transport	extracellular;Golgi;organelle lumen	DNA binding;enzyme regulator activity;protein binding;RNA binding	Pf00095	6590	SLPI
P60709	Actin, cytoplasmic 1 [OS=Homo sapiens]	TRUE	3.479	8	2	3	2	375	41.7	5.48	6.57	2	cell organization and biogenesis;cellular component movement;metabolic process;regulation of biological process;response to stimulus	cytoplasm;cytoskeleton;cytosol;membrane	DNA binding;nucleotide binding;protein binding;structural molecule activity	Pf00022	60	ACTB	Arrhythmogenic right ventricular cardiomyopathy (ARVC); Tight junction; Pathogenic Escherichia coli infection; Dilated cardiomyopathy; Hippo signaling pathway; Rap1 signaling pathway; Oxytocin signaling pathway; Thyroid hormone signaling pathway; Phagosome; Apoptosis; Focal adhesion; Proteoglycans in cancer; Salmonella infection; Adherens junction; Regulation of actin cytoskeleton; Leukocyte tran…	Focal Adhesion; Regulation of Actin Cytoskeleton; Pathogenic Escherichia coli infection; Fas Ligand (FasL) pathway and Stress induction of Heat Shock Proteins (HSP) regulation; Myometrial Relaxation and Contraction Pathways; Common Pathways Underlying Drug Addiction; Arrhythmogenic Right Ventricular Cardiomyopathy
P10599-1	thioredoxin [OS=Homo sapiens]	TRUE	3.268	12	1	2	1	105	11.7	4.92	6.69	1	cell communication;cell proliferation;cellular component movement;cellular homeostasis;metabolic process;regulation of biological process;response to stimulus;transport	cytoplasm;cytosol;extracellular;mitochondrion;nucleus	antioxidant activity;catalytic activity;protein binding;RNA binding	Pf00085, Pf00462, Pf13098, Pf13899, Pf13905	7295	TXN	NOD-like receptor signaling pathway	NRF2 pathway; TNF alpha Signaling Pathway; VEGFA-VEGFR2 Signaling Pathway; Selenium Micronutrient Network
P02774-3	Isoform 3 of Vitamin D-binding protein [OS=Homo sapiens]	TRUE	3.216	4	1	3	1	493	55.1	5.74	4.99	1				Pf00273, Pf09164	2638	GC		Vitamin D Metabolism
Q3LI77	Keratin-associated protein 13-4 [OS=Homo sapiens]	FALSE	3.207	9	1	1	1	160	17.7	8.7	2.78	1		cytosol		Pf05287	284827	KRTAP13-4
P48595	serpin B10 [OS=Homo sapiens]	TRUE	3.19	8	2	2	2	397	45.4	6.16	4.05	2	regulation of biological process;transport	cytoplasm;cytosol;membrane;nucleus	enzyme regulator activity	Pf00079	5273	SERPINB10	Amoebiasis
Q08380	Galectin-3-binding protein [OS=Homo sapiens]	TRUE	3.167	5	2	2	2	585	65.3	5.27	5.61	2	defense response;regulation of biological process;response to stimulus;transport	extracellular;membrane;organelle lumen	protein binding;receptor activity	Pf00530, Pf07707	3959	LGALS3BP
P13796	Plastin-2 [OS=Homo sapiens]	TRUE	3.104	3	2	2	2	627	70.2	5.43	4.18	2	cell organization and biogenesis;cellular component movement;regulation of biological process;response to stimulus	cytoplasm;cytoskeleton;cytosol;membrane	metal ion binding;protein binding	Pf00036, Pf00307, Pf13405, Pf13499	3936	LCP1
P14780	Matrix metalloproteinase-9 [OS=Homo sapiens]	FALSE	3.085	2	1	1	1	707	78.4	6.06	3.88	1	cell differentiation;cell organization and biogenesis;cellular component movement;metabolic process;regulation of biological process;response to stimulus;transport	extracellular	catalytic activity;metal ion binding;protein binding	Pf00040, Pf00045, Pf00413	4318	MMP9	TNF signaling pathway; Hepatitis B; MicroRNAs in cancer; Pathways in cancer; Proteoglycans in cancer; Transcriptional misregulation in cancer; Leukocyte transendothelial migration; Bladder cancer; Endocrine resistance; Estrogen signaling pathway	AGE/RAGE pathway; Osteopontin Signaling; Matrix Metalloproteinases; Lung fibrosis; Angiogenesis; IL1 and megakaryocytes in obesity; TNF related weak inducer of apoptosis (TWEAK) Signaling Pathway; Endochondral Ossification; Spinal Cord Injury; Photodynamic therapy-induced NF-kB survival signaling
Q99574	Neuroserpin [OS=Homo sapiens]	FALSE	3.066	6	2	2	2	410	46.4	4.91	4.94	2	regulation of biological process	extracellular;organelle lumen	enzyme regulator activity	Pf00079	5274	SERPINI1
P20061	Transcobalamin-1 [OS=Homo sapiens]	FALSE	2.884	8	2	2	2	433	48.2	5.03	4.55	2	metabolic process;transport	extracellular;organelle lumen		Pf01122, Pf14478	6947	TCN1		Vitamin B12 Metabolism
A0A087WSY6	Immunoglobulin kappa variable 3D-15 [OS=Homo sapiens]	FALSE	2.77	18	1	1	1	115	12.5	5.19	2.92	1	response to stimulus	extracellular;membrane		Pf00047, Pf07679, Pf07686	28875	IGKV3D-15
P02790	Hemopexin [OS=Homo sapiens]	FALSE	2.637	4	2	2	2	462	51.6	7.02	2.22	2	cellular homeostasis;metabolic process;regulation of biological process;transport	extracellular;organelle lumen	metal ion binding;protein binding;transporter activity	Pf00045	3263	HPX
Q14515	SPARC-like protein 1 [OS=Homo sapiens]	FALSE	2.611	2	1	1	1	664	75.2	4.81	2.5	1	metabolic process;regulation of biological process;response to stimulus	extracellular;organelle lumen	metal ion binding;protein binding	Pf00050, Pf07648, Pf09289, Pf10591	8404	SPARCL1
P49913	cathelicidin antimicrobial peptide [OS=Homo sapiens]	TRUE	2.537	5	1	4	1	170	19.3	9.41	10.18	1	defense response;regulation of biological process;response to stimulus;transport	extracellular;organelle lumen	protein binding	Pf00666, Pf12153	820	CAMP	NOD-like receptor signaling pathway; Tuberculosis; Salivary secretion	Sterol Regulatory Element-Binding Proteins (SREBP) signalling
Q13835	Plakophilin-1 [OS=Homo sapiens]	FALSE	2.461	2	1	1	1	747	82.8	9.13	2.44	1	cell death;cell organization and biogenesis;development;regulation of biological process;response to stimulus;transport	cytoskeleton;membrane;nucleus	protein binding;signal transducer activity;structural molecule activity	Pf00514	5317	PKP1
P13987	CD59 glycoprotein [OS=Homo sapiens]	FALSE	2.43	9	1	2	1	128	14.2	6.48	2.69	1	cell organization and biogenesis;coagulation;regulation of biological process;response to stimulus;transport	cell surface;extracellular;membrane	protein binding	Pf00021	966	CD59	Hematopoietic cell lineage; Complement and coagulation cascades
P02647	Apolipoprotein A-I [OS=Homo sapiens]	TRUE	2.398	6	1	1	1	267	30.8	5.76	2.61	1	cell organization and biogenesis;cell proliferation;cellular component movement;metabolic process;regulation of biological process;response to stimulus;transport	cell surface;cytosol;endosome;extracellular;membrane;nucleus;organelle lumen	enzyme regulator activity;protein binding;transporter activity	Pf01442	335	APOA1	Fat digestion and absorption; PPAR signaling pathway; Vitamin digestion and absorption; African trypanosomiasis	Selenium Micronutrient Network; PPAR signaling pathway; Vitamin B12 Metabolism; Folate Metabolism; PPAR Alpha Pathway; Statin Pathway
O00391	Sulfhydryl oxidase 1 [OS=Homo sapiens]	FALSE	2.389	2	1	2	1	747	82.5	8.92	5.59	1	cellular homeostasis;metabolic process;regulation of biological process;transport	extracellular;Golgi;membrane;organelle lumen	catalytic activity	Pf00085, Pf04777, Pf13905	5768	QSOX1
Q5QNW6-2	Isoform 2 of Histone H2B type 2-F [OS=Homo sapiens]	TRUE	2.388	18	2	2	2	134	14.8	10.35	3.64	2	cell organization and biogenesis	chromosome;cytosol;nucleus	DNA binding;protein binding	Pf00125, Pf00808	440689	HIST2H2BF
P10909-2	Isoform 2 of Clusterin [OS=Homo sapiens]	FALSE	2.377	7	2	2	2	501	57.8	6.68	5.67	2	cell organization and biogenesis;cell proliferation;defense response;metabolic process;regulation of biological process;response to stimulus;transport	cell surface;cytoplasm;cytosol;endoplasmic reticulum;extracellular;Golgi;membrane;mitochondrion;nucleus;organelle lumen	catalytic activity;protein binding	Pf01093	1191	CLU		Complement and Coagulation Cascades
P14923	Junction plakoglobin [OS=Homo sapiens]	FALSE	2.349	3	1	3	1	745	81.7	6.14	0	1	cell death;cell organization and biogenesis;cellular component movement;regulation of biological process;response to stimulus;transport	cytoplasm;cytoskeleton;cytosol;extracellular;membrane;nucleus;organelle lumen	protein binding;signal transducer activity;structural molecule activity	Pf00514	3728	JUP	Arrhythmogenic right ventricular cardiomyopathy (ARVC); Acute myeloid leukemia; Pathways in cancer; Transcriptional misregulation in cancer	Corticotropin-releasing hormone signaling pathway; Ectoderm Differentiation; Arrhythmogenic Right Ventricular Cardiomyopathy
P02808-1	Statherin [OS=Homo sapiens]	TRUE	2.166	48	1	3	1	62	7.3	8.47	10.37	1	defense response;regulation of biological process;response to stimulus;transport	extracellular	protein binding;structural molecule activity	Pf03875	6779	STATH	Salivary secretion
P01614	Immunoglobulin kappa variable 2D-40 [OS=Homo sapiens]	FALSE	2.113	11	1	1	1	121	13.3	4.61	3.4	1	cellular component movement;metabolic process;regulation of biological process;response to stimulus;transport	extracellular;membrane	catalytic activity	Pf07679, Pf07686	28916; 28878	IGKV2-40; IGKV2D-40
O14773	Tripeptidyl-peptidase 1 [OS=Homo sapiens]	FALSE	2.103	3	1	1	1	563	61.2	6.48	2.53	1	cell differentiation;cell organization and biogenesis;metabolic process	mitochondrion;organelle lumen;vacuole	catalytic activity;metal ion binding;protein binding	Pf09286	1200	TPP1	Lysosome
Q16651	prostasin [OS=Homo sapiens]	FALSE	2.06	4	1	1	1	343	36.4	5.85	2.51	1	cell death;metabolic process;regulation of biological process	extracellular;membrane	catalytic activity;protein binding	Pf00089, Pf09342	5652	PRSS8
P53634-1	Dipeptidyl peptidase 1 [OS=Homo sapiens]	FALSE	2.004	2	1	1	1	463	51.8	6.99	2.29	1	cell death;cell organization and biogenesis;metabolic process;regulation of biological process;response to stimulus;transport	endoplasmic reticulum;extracellular;Golgi;membrane;organelle lumen;vacuole	catalytic activity;enzyme regulator activity;protein binding	Pf00112, Pf03051, Pf08773	1075	CTSC	Lysosome; Apoptosis
Q6UWY2	Serine protease 57 [OS=Homo sapiens]	FALSE	1.936	5	1	1	1	283	30.3	9.32	2.43	1	metabolic process	extracellular;organelle lumen	catalytic activity	Pf00089, Pf09342	400668	PRSS57
Q5T749	Keratinocyte proline-rich protein [OS=Homo sapiens]	FALSE	1.834	2	1	1	1	579	64.1	8.27	2.88	1		cytoplasm	protein binding		448834	KPRP
O15335	Chondroadherin [OS=Homo sapiens]	FALSE	1.827	5	1	1	1	359	40.5	9.39	2.8	1	regulation of biological process;response to stimulus	cytoplasm;extracellular	enzyme regulator activity;protein binding	Pf01462, Pf12799, Pf13855	1101	CHAD	Focal adhesion; ECM-receptor interaction; PI3K-Akt signaling pathway	Focal Adhesion; Focal Adhesion-PI3K-Akt-mTOR-signaling pathway
P19021-5	Isoform 5 of Peptidyl-glycine alpha-amidating monooxygenase [OS=Homo sapiens]	FALSE	1.716	2	1	1	1	974	108.3	6.42	2.99	1	cell organization and biogenesis;metabolic process;regulation of biological process;response to stimulus;transport	cell surface;membrane	catalytic activity;metal ion binding;protein binding	Pf01082, Pf01436, Pf03712	5066	PAM
P34096	Ribonuclease 4 [OS=Homo sapiens]	FALSE	1.682	12	1	1	1	147	16.8	9.03	1.97	1	metabolic process	extracellular	catalytic activity	Pf00074	6038	RNASE4
Q969S9	Ribosome-releasing factor 2, mitochondrial [OS=Homo sapiens]	FALSE	1.666	2	1	1	1	779	86.5	6.51	3.51	1	cell organization and biogenesis;metabolic process	mitochondrion;organelle lumen	catalytic activity;nucleotide binding;protein binding;RNA binding	Pf00009, Pf00679, Pf01926, Pf03144, Pf03764, Pf14492	84340	GFM2
P61916	Epididymal secretory protein E1 [OS=Homo sapiens]	FALSE	1.612	11	1	2	1	151	16.6	7.65	4.95	1	metabolic process;regulation of biological process;response to stimulus;transport	endoplasmic reticulum;extracellular;organelle lumen;vacuole	protein binding	Pf02221	10577	NPC2	Lysosome	TYROBP Causal Network
Q6UWU2	Beta-galactosidase-1-like protein [OS=Homo sapiens]	FALSE	1.578	2	1	1	1	654	74.1	8.92	1.84	1	metabolic process	extracellular;vacuole	catalytic activity	Pf01301, Pf02449, Pf13364	79411	GLB1L
Q12805	EGF-containing fibulin-like extracellular matrix protein 1 [OS=Homo sapiens]	FALSE	1.562	3	1	1	1	493	54.6	5.07	2.73	1	metabolic process;regulation of biological process;response to stimulus	cell surface;extracellular;membrane	catalytic activity;metal ion binding;protein binding;receptor activity;signal transducer activity	Pf06247, Pf07645, Pf12662, Pf12947, Pf14670	2202	EFEMP1
P15515	Histatin-1 [OS=Homo sapiens]	FALSE	1.537	28	1	3	1	57	7	9.13	7.49	1	defense response;response to stimulus	extracellular	protein binding		3346	HTN1	Salivary secretion
P62258-1	14-3-3 protein epsilon [OS=Homo sapiens]	FALSE	1.536	4	1	1	1	255	29.2	4.74	2.11	1	cell organization and biogenesis;cellular component movement;cellular homeostasis;metabolic process;regulation of biological process;response to stimulus;transport	cytoplasm;cytosol;membrane;mitochondrion;nucleus	protein binding;RNA binding	Pf00244	7531	YWHAE	Viral carcinogenesis; Epstein-Barr virus infection; Neurotrophin signaling pathway; Hippo signaling pathway; Oocyte meiosis; Cell cycle; PI3K-Akt signaling pathway	Cell Cycle; Sudden Infant Death Syndrome (SIDS) Susceptibility Pathways; Myometrial Relaxation and Contraction Pathways; VEGFA-VEGFR2 Signaling Pathway; Calcium Regulation in the Cardiac Cell
P04004	Vitronectin [OS=Homo sapiens]	TRUE	1.533	3	1	1	1	478	54.3	5.8	2.17	1	cell differentiation;cell organization and biogenesis;regulation of biological process;response to stimulus;transport	cytoplasm;endoplasmic reticulum;extracellular;organelle lumen	protein binding;receptor activity	Pf00045, Pf01033	7448	VTN	Focal adhesion; Proteoglycans in cancer; Complement and coagulation cascades; ECM-receptor interaction; PI3K-Akt signaling pathway	Primary Focal Segmental Glomerulosclerosis FSGS; Inflammatory Response Pathway; Focal Adhesion-PI3K-Akt-mTOR-signaling pathway; Senescence and Autophagy in Cancer; Focal Adhesion
P04040	catalase [OS=Homo sapiens]	TRUE	1.532	2	1	1	1	527	59.7	7.39	1.95	1	cell differentiation;cell organization and biogenesis;metabolic process;regulation of biological process;response to stimulus;transport	cytosol;endoplasmic reticulum;extracellular;Golgi;membrane;mitochondrion;organelle lumen;vacuole	antioxidant activity;catalytic activity;metal ion binding;nucleotide binding;protein binding	Pf00199, Pf06628	847	CAT	Peroxisome; Longevity regulating pathway - multiple species; Carbon metabolism; FoxO signaling pathway; Amyotrophic lateral sclerosis (ALS); Glyoxylate and dicarboxylate metabolism; Tryptophan metabolism; Longevity regulating pathway	DNA Damage Response (only ATM dependent); Tryptophan metabolism; Folate Metabolism; Amyotrophic lateral sclerosis (ALS); Oxidative Stress; Selenium Micronutrient Network
Q8N4F0	BPI fold-containing family B member 2 [OS=Homo sapiens]	FALSE	1.393	6	1	1	1	458	49.1	8.72	0	1	metabolic process;response to stimulus	extracellular;organelle lumen		Pf01273, Pf02886	80341	BPIFB2
P49411	elongation factor Tu, mitochondrial [OS=Homo sapiens]	FALSE	1.383	2	1	1	1	452	49.5	7.61	1.8	1	metabolic process;response to stimulus	membrane;mitochondrion	catalytic activity;nucleotide binding;protein binding;RNA binding	Pf00009, Pf03143, Pf03144	7284	TUFM
P06733-1	alpha-enolase [OS=Homo sapiens]	FALSE	1.359	1	1	8	1	434	47.1	7.39	3.55	1	metabolic process;regulation of biological process;response to stimulus	cell surface;cytoplasm;cytosol;membrane;nucleus	catalytic activity;DNA binding;metal ion binding;protein binding;RNA binding	Pf00113, Pf03952, Pf13378	2023	ENO1	HIF-1 signaling pathway; Carbon metabolism; Glycolysis / Gluconeogenesis; RNA degradation; Biosynthesis of amino acids; Metabolic pathways	Glycolysis and Gluconeogenesis
P22079	lactoperoxidase [OS=Homo sapiens]	FALSE	1.316	2	1	3	1	712	80.2	8.62	7.37	1	defense response;metabolic process;response to stimulus	cytoplasm;extracellular;membrane	antioxidant activity;catalytic activity;metal ion binding	Pf03098	4025	LPO	Salivary secretion
P23284	peptidyl-prolyl cis-trans isomerase B [OS=Homo sapiens]	TRUE	1.305	4	1	3	1	216	23.7	9.41	1.75	1	metabolic process;regulation of biological process	endoplasmic reticulum;membrane;nucleus;organelle lumen	catalytic activity;protein binding;RNA binding	Pf00160	5479	PPIB		Prolactin Signaling Pathway
Q8NFU4	follicular dendritic cell secreted peptide [OS=Homo sapiens]	FALSE	1.271	36	1	7	1	85	9.7	9.32	0	1		extracellular		Pf00535, Pf10111, Pf13641	260436	FDCSP			Phospho [S30; S32; S34]
O43653	prostate stem cell antigen [OS=Homo sapiens]	TRUE	1.2	8	1	2	1	123	12.9	5.29	4.16	1	metabolic process	extracellular;membrane		Pf00021	8000	PSCA
P42336	Phosphatidylinositol 4,5-bisphosphate 3-kinase catalytic subunit alpha isoform [OS=Homo sapiens]	FALSE	1.185	1	1	3	1	1068	124.2	7.23	9.78	1	cell death;cellular component movement;cellular homeostasis;defense response;metabolic process;regulation of biological process;response to stimulus;transport	cytoplasm;cytosol;membrane	catalytic activity;enzyme regulator activity;nucleotide binding;protein binding	Pf00454, Pf00613, Pf00792, Pf00794, Pf02192	5290	PIK3CA	Viral carcinogenesis; Chagas disease (American trypanosomiasis); Longevity regulating pathway - multiple species; Amoebiasis; T cell receptor signaling pathway; TNF signaling pathway; Osteoclast differentiation; Hepatitis B; Insulin signaling pathway; HIF-1 signaling pathway; Central carbon metabolism in cancer; Pancreatic cancer; FoxO signaling pathway; Prolactin signaling pathway; MicroRNAs in …	Signaling of Hepatocyte Growth Factor Receptor; Sterol Regulatory Element-Binding Proteins (SREBP) signalling; Toll-like receptor signaling pathway; Angiopoietin Like Protein 8 Regulatory Pathway; Transcriptional activation by NRF2; IL1 and megakaryocytes in obesity; Human Thyroid Stimulating Hormone (TSH) signaling pathway; Focal Adhesion-PI3K-Akt-mTOR-signaling pathway; Angiogenesis; T-Cell ant…	Phospho [T716]

## Sheet: S3
Accession	Description	Contaminant	Sum PEP Score	Coverage [%]	# Peptides	# PSMs	# Unique Peptides	# AAs	MW [kDa]	calc. pI	Score Sequest HT: Sequest HT	# Peptides (by Search Engine): Sequest HT	Biological Process	Cellular Component	Molecular Function	Pfam IDs	Entrez Gene ID	Gene Symbol	KEGG Pathways	WikiPathways	Modifications
P02768-1	Serum albumin [OS=Homo sapiens]	TRUE	267.165	66	43	1028	43	609	69.3	6.28	2208.21	43	cell communication;cell organization and biogenesis;metabolic process;regulation of biological process;response to stimulus;transport	cytoplasm;endoplasmic reticulum;extracellular;Golgi;nucleus;organelle lumen	antioxidant activity;catalytic activity;DNA binding;metal ion binding;protein binding	Pf00273	213	ALB	Thyroid hormone synthesis	Folate Metabolism; Vitamin B12 Metabolism; Selenium Micronutrient Network
P35527	Keratin, type I cytoskeletal 9 [OS=Homo sapiens]	TRUE	187.131	55	25	263	24	623	62	5.24	755.65	25	cell death;cell organization and biogenesis	cytosol;membrane;nucleus	structural molecule activity	Pf00038, Pf13166	3857	KRT9
P02788	Lactotransferrin [OS=Homo sapiens]	TRUE	174.054	59	34	283	34	710	78.1	8.12	689.13	34	cellular homeostasis;defense response;metabolic process;regulation of biological process;response to stimulus;transport	cell surface;cytoplasm;extracellular;nucleus;organelle lumen	catalytic activity;DNA binding;enzyme regulator activity;metal ion binding;protein binding	Pf00405	4057	LTF
P04264	Keratin, type II cytoskeletal 1 [OS=Homo sapiens]	TRUE	160.119	50	29	525	26	644	66	8.12	1264.71	29	cell death;defense response;metabolic process;regulation of biological process;response to stimulus;transport	cytoskeleton;cytosol;extracellular;membrane;nucleus	catalytic activity;motor activity;protein binding;receptor activity;structural molecule activity	Pf00038, Pf01576, Pf05103, Pf05957, Pf12128, Pf13166, Pf13514	3848	KRT1		Corticotropin-releasing hormone signaling pathway
P35908	Keratin, type II cytoskeletal 2 epidermal [OS=Homo sapiens]	TRUE	156.371	59	27	248	22	639	65.4	8	640.57	27	cell death;cell organization and biogenesis;cell proliferation;cellular component movement;metabolic process	cytoskeleton;cytosol;membrane;nucleus	protein binding;structural molecule activity	Pf00038, Pf08614, Pf12128, Pf13166	3849	KRT2
P13645	Keratin, type I cytoskeletal 10 [OS=Homo sapiens]	TRUE	150.146	48	23	178	22	584	58.8	5.21	475.84	23	cell death;cell differentiation;metabolic process	cytoplasm;cytoskeleton;cytosol;membrane;nucleus	structural molecule activity	Pf00038, Pf04111	3858	KRT10	Staphylococcus aureus infection
P06702	Protein S100-A9 [OS=Homo sapiens]	TRUE	80.122	79	9	965	9	114	13.2	6.13	2677.48	9	cell communication;cell death;cell organization and biogenesis;cellular component movement;defense response;metabolic process;regulation of biological process;response to stimulus;transport	cytoplasm;cytoskeleton;cytosol;extracellular;membrane;nucleus;organelle lumen	antioxidant activity;catalytic activity;metal ion binding;protein binding;signal transducer activity	Pf00036, Pf01023, Pf13499, Pf13833	6280	S100A9		IL1 and megakaryocytes in obesity
P05164-3	Isoform H7 of Myeloperoxidase [OS=Homo sapiens]	TRUE	70.883	35	21	82	20	777	87.2	9.07	153.3	21	cell organization and biogenesis;defense response;metabolic process;regulation of biological process;response to stimulus;transport	extracellular;mitochondrion;nucleus;organelle lumen;vacuole	antioxidant activity;catalytic activity;metal ion binding	Pf03098	4353	MPO		Benzene metabolism; Folate Metabolism; Vitamin B12 Metabolism; Selenium Micronutrient Network
P68871	Hemoglobin subunit beta [OS=Homo sapiens]	TRUE	61.472	84	11	81	6	147	16	7.28	196.12	11	cell organization and biogenesis;coagulation;metabolic process;regulation of biological process;response to stimulus;transport	cytosol;extracellular;organelle lumen	antioxidant activity;catalytic activity;metal ion binding;protein binding;transporter activity	Pf00042	3043	HBB	Malaria; African trypanosomiasis	Vitamin B12 Metabolism; Selenium Micronutrient Network; Folate Metabolism
P13647	keratin, type II cytoskeletal 5 [OS=Homo sapiens]	TRUE	60.884	31	17	80	11	590	62.3	7.74	177.84	17	cell death;cell organization and biogenesis;metabolic process	cytoplasm;cytosol;membrane;mitochondrion;nucleus	catalytic activity;motor activity;protein binding;structural molecule activity	Pf00038, Pf01576, Pf02994, Pf03961, Pf04111, Pf05957, Pf12128	3852	KRT5
P69905	Hemoglobin subunit alpha [OS=Homo sapiens]	TRUE	54.1	58	6	78	6	142	15.2	8.68	204.1	6	cell organization and biogenesis;metabolic process;regulation of biological process;response to stimulus;transport	cytosol;extracellular;membrane;organelle lumen	antioxidant activity;catalytic activity;metal ion binding;protein binding;transporter activity	Pf00042	3040; 3039	HBA2; HBA1	Malaria; African trypanosomiasis	Effects of Nitric Oxide; Folate Metabolism; Vitamin B12 Metabolism; Selenium Micronutrient Network
P80511	Protein S100-A12 [OS=Homo sapiens]	TRUE	46.773	65	4	62	4	92	10.6	6.25	229.12	4	cellular component movement;defense response;metabolic process;regulation of biological process;response to stimulus;transport	cytoplasm;cytoskeleton;cytosol;extracellular;membrane;nucleus;organelle lumen	metal ion binding;protein binding	Pf01023, Pf13499	6283	S100A12
Q9UGM3-1	deleted in malignant brain tumors 1 protein [OS=Homo sapiens]	FALSE	45.674	26	13	61	13	2413	260.6	5.44	124.74	13	cell differentiation;defense response;development;metabolic process;regulation of biological process;response to stimulus;transport	cytoplasm;extracellular;membrane	protein binding;receptor activity;signal transducer activity	Pf00100, Pf00431, Pf00530	1755	DMBT1	Salivary secretion
P01009-1	alpha-1-antitrypsin [OS=Homo sapiens]	TRUE	45.533	36	13	39	13	418	46.7	5.59	90.51	13	cell organization and biogenesis;coagulation;defense response;metabolic process;regulation of biological process;response to stimulus;transport	endoplasmic reticulum;extracellular;Golgi;membrane;organelle lumen	enzyme regulator activity;protein binding	Pf00079	5265	SERPINA1	Complement and coagulation cascades	Lung fibrosis; Complement and Coagulation Cascades; NRF2 pathway
P01834	immunoglobulin kappa constant [OS=Homo sapiens]	TRUE	45.209	79	5	57	5	107	11.8	6.52	153.36	5	cell organization and biogenesis;cellular component movement;defense response;metabolic process;regulation of biological process;response to stimulus;transport	extracellular;membrane	catalytic activity;protein binding	Pf07654	3514	IGKC
P02533	Keratin, type I cytoskeletal 14 [OS=Homo sapiens]	TRUE	40.587	34	11	38	5	472	51.5	5.16	99.73	11	cell death;cell differentiation;cell organization and biogenesis;response to stimulus	cytoplasm;cytosol;nucleus	protein binding;structural molecule activity	Pf00038, Pf13514	3861	KRT14		Corticotropin-releasing hormone signaling pathway
P08311	Cathepsin G [OS=Homo sapiens]	TRUE	38.452	35	7	84	7	255	28.8	11.19	180.04	7	cell organization and biogenesis;defense response;metabolic process;regulation of biological process;response to stimulus;transport	cell surface;extracellular;membrane;nucleus;organelle lumen	catalytic activity;protein binding	Pf00089	1511	CTSG	Lysosome; Amoebiasis; Neuroactive ligand-receptor interaction; Renin-angiotensin system; Systemic lupus erythematosus	ACE Inhibitor Pathway
P05109	Protein S100-A8 [OS=Homo sapiens]	TRUE	36.742	60	6	352	6	93	10.8	7.03	1266.4	6	cell death;cellular component movement;defense response;metabolic process;regulation of biological process;response to stimulus;transport	cytoplasm;cytoskeleton;cytosol;extracellular;membrane;nucleus;organelle lumen	metal ion binding;protein binding	Pf01023, Pf13499	6279	S100A8
P11678	Eosinophil peroxidase [OS=Homo sapiens]	TRUE	36.369	21	14	41	13	715	81	10.29	81.98	14	cellular component movement;defense response;metabolic process;regulation of biological process;response to stimulus;transport	extracellular;organelle lumen	antioxidant activity;catalytic activity;metal ion binding	Pf03098	8288	EPX	Asthma
P01036	Cystatin-S [OS=Homo sapiens]	TRUE	34.686	56	5	48	3	141	16.2	5.02	119.8	5	regulation of biological process;response to stimulus	extracellular	enzyme regulator activity	Pf00031	1472	CST4	Salivary secretion
P02042	Hemoglobin subunit delta [OS=Homo sapiens]	TRUE	32.838	37	6	36	1	147	16	8.05	89.75	6	coagulation;transport	cytosol	metal ion binding;protein binding;transporter activity	Pf00042	3045	HBD
P12724	eosinophil cationic protein [OS=Homo sapiens]	TRUE	32.532	38	7	79	7	160	18.4	10.02	215.52	7	defense response;metabolic process;response to stimulus;transport	extracellular;organelle lumen	catalytic activity	Pf00074	6037	RNASE3	Asthma
P02538	Keratin, type II cytoskeletal 6A [OS=Homo sapiens]	TRUE	31.316	18	9	42	3	564	60	8	95.82	9	cell death;cell differentiation;cell organization and biogenesis;defense response;metabolic process;regulation of biological process;response to stimulus	cytosol;membrane;nucleus	protein binding;structural molecule activity	Pf00038, Pf04111, Pf13166	3853	KRT6A		Ectoderm Differentiation
P30740	Leukocyte elastase inhibitor [OS=Homo sapiens]	TRUE	30.719	28	9	20	9	379	42.7	6.28	34.86	9	regulation of biological process;transport	cytoplasm;extracellular;membrane;organelle lumen	enzyme regulator activity	Pf00079	1992	SERPINB1	Amoebiasis
P01037	Cystatin-SN [OS=Homo sapiens]	TRUE	30.449	57	6	36	4	141	16.4	7.21	81.88	6	regulation of biological process;response to stimulus	extracellular	enzyme regulator activity;protein binding	Pf00031	1469	CST1	Salivary secretion
P15924-1	Desmoplakin [OS=Homo sapiens]	FALSE	28.935	7	12	16	12	2871	331.6	6.81	21.45	12	cell death;cell differentiation;cell organization and biogenesis;metabolic process;regulation of biological process;response to stimulus;transport	cytoplasm;cytoskeleton;membrane;nucleus	catalytic activity;motor activity;protein binding;RNA binding;structural molecule activity	Pf00038, Pf00681, Pf01540, Pf01576, Pf02463, Pf04111, Pf04156, Pf05483, Pf05557, Pf05622, Pf06008, Pf06160, Pf06637, Pf07888, Pf10174, Pf12072, Pf12128, Pf13166	1832	DSP	Arrhythmogenic right ventricular cardiomyopathy (ARVC)	Lung fibrosis; Arrhythmogenic Right Ventricular Cardiomyopathy
P80188	Neutrophil gelatinase-associated lipocalin [OS=Homo sapiens]	TRUE	26.732	48	7	28	7	198	22.6	8.91	42.21	7	cell communication;cell death;cell organization and biogenesis;cellular homeostasis;defense response;regulation of biological process;response to stimulus;transport	cytosol;extracellular;organelle lumen	metal ion binding;protein binding;transporter activity	Pf00061	3934	LCN2
P60709	Actin, cytoplasmic 1 [OS=Homo sapiens]	TRUE	26.434	34	8	43	5	375	41.7	5.48	91.7	8	cell organization and biogenesis;cellular component movement;metabolic process;regulation of biological process;response to stimulus	cytoplasm;cytoskeleton;cytosol;membrane	DNA binding;nucleotide binding;protein binding;structural molecule activity	Pf00022	60	ACTB	Arrhythmogenic right ventricular cardiomyopathy (ARVC); Tight junction; Pathogenic Escherichia coli infection; Dilated cardiomyopathy; Hippo signaling pathway; Rap1 signaling pathway; Oxytocin signaling pathway; Thyroid hormone signaling pathway; Phagosome; Apoptosis; Focal adhesion; Proteoglycans in cancer; Salmonella infection; Adherens junction; Regulation of actin cytoskeleton; Leukocyte tran…	Fas Ligand (FasL) pathway and Stress induction of Heat Shock Proteins (HSP) regulation; Myometrial Relaxation and Contraction Pathways; Common Pathways Underlying Drug Addiction; Arrhythmogenic Right Ventricular Cardiomyopathy; Focal Adhesion; Regulation of Actin Cytoskeleton; Pathogenic Escherichia coli infection
P12273	Prolactin-inducible protein [OS=Homo sapiens]	TRUE	26.078	57	7	41	7	146	16.6	8.05	85.88	7	metabolic process;regulation of biological process;response to stimulus;transport	extracellular;membrane;nucleus	catalytic activity;protein binding	Pf05326	5304	PIP
P0DOX5	immunoglobulin gamma-1 heavy chain [OS=Homo sapiens]	TRUE	24.542	23	8	40	5	449	49.3	8.72	89.98	8	response to stimulus	extracellular;membrane		Pf07654, Pf07686, Pf08205
P02763	Alpha-1-acid glycoprotein 1 [OS=Homo sapiens]	TRUE	23.368	41	7	38	7	201	23.5	5.02	83.77	7	defense response;regulation of biological process;response to stimulus;transport	extracellular;organelle lumen	protein binding	Pf00061	5004	ORM1
P01876	immunoglobulin heavy constant alpha 1 [OS=Homo sapiens]	TRUE	22.6	32	7	40	4	353	37.6	6.51	81.01	7	cell organization and biogenesis;cellular component movement;defense response;metabolic process;regulation of biological process;response to stimulus;transport	extracellular;membrane	protein binding	Pf07654, Pf08205	3493	IGHA1		Inflammatory Response Pathway
P04745	alpha-amylase 1 [OS=Homo sapiens]	TRUE	22.453	23	7	13	7	511	57.7	6.93	33.57	7	metabolic process	extracellular	catalytic activity;metal ion binding;protein binding	Pf00128, Pf02806	276; 278; 277	AMY1A; AMY1C; AMY1B	Starch and sucrose metabolism; Carbohydrate digestion and absorption; Salivary secretion; Metabolic pathways
P04083	annexin A1 [OS=Homo sapiens]	TRUE	19.685	30	7	19	7	346	38.7	7.02	31.09	7	cell differentiation;cell organization and biogenesis;cellular component movement;defense response;metabolic process;regulation of biological process;response to stimulus;transport	cell surface;cytoplasm;cytoskeleton;cytosol;endosome;extracellular;membrane;nucleus;vacuole	catalytic activity;DNA binding;enzyme regulator activity;metal ion binding;protein binding;RNA binding;structural molecule activity	Pf00191	301	ANXA1		VEGFA-VEGFR2 Signaling Pathway; Spinal Cord Injury; Prostaglandin Synthesis and Regulation; Integrated Breast Cancer Pathway
P02647	Apolipoprotein A-I [OS=Homo sapiens]	TRUE	19.426	36	8	14	8	267	30.8	5.76	25.95	8	cell organization and biogenesis;cell proliferation;cellular component movement;metabolic process;regulation of biological process;response to stimulus;transport	cell surface;cytosol;endosome;extracellular;membrane;nucleus;organelle lumen	enzyme regulator activity;protein binding;transporter activity	Pf01442	335	APOA1	Fat digestion and absorption; PPAR signaling pathway; Vitamin digestion and absorption; African trypanosomiasis	PPAR signaling pathway; Vitamin B12 Metabolism; Folate Metabolism; PPAR Alpha Pathway; Statin Pathway; Selenium Micronutrient Network
P14923	Junction plakoglobin [OS=Homo sapiens]	FALSE	19.017	16	9	13	9	745	81.7	6.14	19.01	9	cell death;cell organization and biogenesis;cellular component movement;regulation of biological process;response to stimulus;transport	cytoplasm;cytoskeleton;cytosol;extracellular;membrane;nucleus;organelle lumen	protein binding;signal transducer activity;structural molecule activity	Pf00514	3728	JUP	Arrhythmogenic right ventricular cardiomyopathy (ARVC); Acute myeloid leukemia; Pathways in cancer; Transcriptional misregulation in cancer	Corticotropin-releasing hormone signaling pathway; Ectoderm Differentiation; Arrhythmogenic Right Ventricular Cardiomyopathy
P61626	lysozyme c [OS=Homo sapiens]	TRUE	18.568	39	4	23	4	148	16.5	9.16	60.1	4	defense response;metabolic process;response to stimulus;transport	extracellular;organelle lumen	catalytic activity;protein binding	Pf00062	4069	LYZ	Salivary secretion
P01833	Polymeric immunoglobulin receptor [OS=Homo sapiens]	TRUE	18.201	10	5	30	5	764	83.2	5.74	43.06	5	cell organization and biogenesis;regulation of biological process;response to stimulus;transport	extracellular;membrane	protein binding;receptor activity;signal transducer activity		5284	PIGR	Intestinal immune network for IgA production
P25311	Zinc-alpha-2-glycoprotein [OS=Homo sapiens]	TRUE	16.964	33	7	26	7	298	34.2	6.05	37.01	7	metabolic process;regulation of biological process;response to stimulus;transport	extracellular;membrane;nucleus	catalytic activity;protein binding;transporter activity	Pf00129, Pf07654	563	AZGP1
P0DOX2	Immunoglobulin alpha-2 heavy chain [OS=Homo sapiens]	TRUE	16.678	18	5	26	2	455	48.9	6.81	50.14	5	response to stimulus	extracellular;membrane		Pf07654, Pf08205
Q96DA0	Zymogen granule protein 16 homolog B [OS=Homo sapiens]	TRUE	15.909	44	6	27	6	208	22.7	7.39	37.96	6		extracellular			124220	ZG16B
P08779	Keratin, type I cytoskeletal 16 [OS=Homo sapiens]	FALSE	15.6	19	7	26	2	473	51.2	5.05	59.39	7	cell death;cell differentiation;cell organization and biogenesis;cell proliferation;cellular component movement;defense response;regulation of biological process;response to stimulus	cytoskeleton;cytosol;nucleus	protein binding;structural molecule activity	Pf00038, Pf07888, Pf13514	3868	KRT16
P10153	Non-secretory ribonuclease [OS=Homo sapiens]	FALSE	15.376	20	3	8	3	161	18.3	8.73	15.23	3	defense response;metabolic process;response to stimulus;transport	extracellular;organelle lumen;vacuole	catalytic activity	Pf00074	6036	RNASE2
Q02413	Desmoglein-1 [OS=Homo sapiens]	FALSE	14.692	9	6	11	6	1049	113.7	5.03	21.36	6	cell death;cell organization and biogenesis;regulation of biological process;response to stimulus;transport	cytoskeleton;cytosol;membrane	metal ion binding;protein binding	Pf00028, Pf01049	1828	DSG1	Staphylococcus aureus infection
P00747	Plasminogen [OS=Homo sapiens]	FALSE	14.564	9	5	13	5	810	90.5	7.24	22.48	5	cell organization and biogenesis;coagulation;metabolic process;regulation of biological process;transport	cell surface;extracellular;membrane;organelle lumen	catalytic activity;protein binding	Pf00024, Pf00051, Pf00089, Pf09342, Pf13365	5340	PLG	Neuroactive ligand-receptor interaction; Complement and coagulation cascades; Staphylococcus aureus infection; Influenza A	Complement and Coagulation Cascades; Selenium Micronutrient Network; Vitamin B12 Metabolism; Folate Metabolism; Blood Clotting Cascade
P00738	Haptoglobin [OS=Homo sapiens]	TRUE	14.337	19	6	12	6	406	45.2	6.58	17.35	6	defense response;metabolic process;regulation of biological process;response to stimulus;transport	extracellular;organelle lumen	antioxidant activity;catalytic activity;protein binding	Pf00089	3240	HP
P0DOX6	immunoglobulin mu heavy chain [OS=Homo sapiens]	TRUE	14.06	12	5	13	5	576	63.4	7.87	20.01	5	response to stimulus	extracellular;membrane		Pf07654, Pf08205
P08493-2	Isoform 2 of Matrix Gla protein [OS=Homo sapiens]	TRUE	13.38	19	2	15	2	128	15.3	9.32	30.52	2	cell differentiation;regulation of biological process	extracellular	metal ion binding;protein binding;structural molecule activity	Pf00594	4256	MGP		Endochondral Ossification; NOTCH1 regulation of human endothelial cell calcification
P24158	Myeloblastin [OS=Homo sapiens]	TRUE	13.235	21	4	9	4	256	27.8	8.35	16.58	4	cell differentiation;coagulation;metabolic process;regulation of biological process;response to stimulus;transport	cytosol;extracellular;membrane;organelle lumen	catalytic activity;protein binding	Pf00089, Pf09342	5657	PRTN3
O75594	peptidoglycan recognition protein 1 [OS=Homo sapiens]	TRUE	13.074	37	4	7	4	196	21.7	8.59	14.4	4	defense response;metabolic process;regulation of biological process;response to stimulus;transport	extracellular;organelle lumen	catalytic activity;metal ion binding;receptor activity;signal transducer activity	Pf01510	8993	PGLYRP1
P02814	Submaxillary gland androgen-regulated protein 3B [OS=Homo sapiens]	TRUE	12.882	66	2	39	2	79	8.2	9.57	102.37	2		extracellular	protein binding	Pf15621	10879	SMR3B
P09228	Cystatin-SA [OS=Homo sapiens]	FALSE	12.158	43	4	12	3	141	16.4	4.93	27.14	4	regulation of biological process;response to stimulus	extracellular	enzyme regulator activity;protein binding	Pf00031	1470	CST2	Salivary secretion
P01024	Complement C3 [OS=Homo sapiens]	TRUE	11.863	5	6	8	6	1663	187	6.4	9.91	6	defense response;metabolic process;regulation of biological process;response to stimulus;transport	extracellular;membrane;organelle lumen	catalytic activity;enzyme regulator activity;protein binding	Pf00207, Pf01759, Pf01821, Pf01835, Pf07677, Pf07678, Pf07703, Pf10569, Pf11974	718	C3	Viral carcinogenesis; Chagas disease (American trypanosomiasis); Leishmaniasis; Tuberculosis; Pertussis; Phagosome; Complement and coagulation cascades; Systemic lupus erythematosus; Herpes simplex infection; Staphylococcus aureus infection; Legionellosis	Allograft Rejection; Complement Activation; TYROBP Causal Network; Complement and Coagulation Cascades
Q86YZ3	Hornerin [OS=Homo sapiens]	FALSE	11.728	7	2	7	2	2850	282.2	10.04	17.31	2	cell organization and biogenesis;development;transport	cytoplasm;cytoskeleton;extracellular;nucleus;organelle lumen	metal ion binding		388697	HRNR
P03973	Antileukoproteinase [OS=Homo sapiens]	TRUE	11.614	20	2	31	2	132	14.3	8.75	66.42	2	defense response;regulation of biological process;response to stimulus;transport	extracellular;Golgi;organelle lumen	DNA binding;enzyme regulator activity;protein binding;RNA binding	Pf00095	6590	SLPI
P05787-2	Isoform 2 of Keratin, type II cytoskeletal 8 [OS=Homo sapiens]	TRUE	11.339	10	5	13	3	511	56.6	5.43	23.92	5	cell death;cell differentiation;cell organization and biogenesis;regulation of biological process;response to stimulus	cytoplasm;cytoskeleton;cytosol;membrane;nucleus	catalytic activity;motor activity;protein binding;structural molecule activity	Pf00038, Pf01576, Pf06637, Pf13166, Pf13514, Pf15003	3856	KRT8		Primary Focal Segmental Glomerulosclerosis FSGS
P17213	Bactericidal permeability-increasing protein [OS=Homo sapiens]	FALSE	11.247	10	3	12	3	487	53.9	9.38	18.32	3	defense response;regulation of biological process;response to stimulus;transport	cytoplasm;extracellular;membrane;organelle lumen		Pf01273, Pf02886	671	BPI
P14618	Pyruvate kinase PKM [OS=Homo sapiens]	TRUE	11.205	18	6	13	6	531	57.9	7.84	17.36	6	cell death;cell organization and biogenesis;metabolic process;response to stimulus;transport	cytoplasm;cytosol;extracellular;mitochondrion;nucleus;organelle lumen	catalytic activity;metal ion binding;nucleotide binding;protein binding;RNA binding	Pf00224, Pf02887	5315	PKM	Viral carcinogenesis; Central carbon metabolism in cancer; Carbon metabolism; Purine metabolism; Pyruvate metabolism; Type II diabetes mellitus; Glucagon signaling pathway; Glycolysis / Gluconeogenesis; Biosynthesis of amino acids; Metabolic pathways	Photodynamic therapy-induced HIF-1 survival signaling; Amino Acid metabolism; Glycolysis and Gluconeogenesis
P01591	Immunoglobulin J chain [OS=Homo sapiens]	TRUE	11.085	28	4	22	4	159	18.1	5.24	27.09	4	cellular component movement;defense response;regulation of biological process;response to stimulus;transport	extracellular	DNA binding;protein binding	Pf15097	3512	IGJ; JCHAIN
P62805	histone H4 [OS=Homo sapiens]	TRUE	11.039	29	3	19	3	103	11.4	11.36	36.08	3	cell organization and biogenesis;metabolic process;regulation of biological process;response to stimulus	chromosome;extracellular;membrane;nucleus	DNA binding;protein binding;RNA binding	Pf00125, Pf02969, Pf15630	8359; 8361; 8360; 8363; 8370; 554313; 8365; 8364; 121504; 8367; 8294; 8366; 8362; 8368	HIST1H4A; HIST1H4F; HIST1H4D; HIST1H4J; HIST2H4A; HIST2H4B; HIST1H4H; HIST1H4C; HIST4H4; HIST1H4E; HIST1H4I; HIST1H4B; HIST1H4K; HIST1H4L	Viral carcinogenesis; Systemic lupus erythematosus; Alcoholism	Type II interferon signaling (IFNG); Gastric Cancer Network 1; Histone Modifications
P13727	Bone marrow proteoglycan [OS=Homo sapiens]	TRUE	10.487	16	3	8	3	222	25.2	6.76	13.42	3	defense response;regulation of biological process;response to stimulus;transport	extracellular		Pf00059	5553	PRG2	Asthma
P68104	Elongation factor 1-alpha 1 [OS=Homo sapiens]	TRUE	10.26	11	4	8	4	462	50.1	9.01	16.73	4	metabolic process;regulation of biological process;response to stimulus;transport	cytoplasm;cytoskeleton;cytosol;extracellular;membrane;nucleus;organelle lumen	catalytic activity;nucleotide binding;protein binding;RNA binding	Pf00009, Pf03143, Pf03144	1915	EEF1A1	RNA transport; Legionellosis	Translation Factors
P19012	Keratin, type I cytoskeletal 15 [OS=Homo sapiens]	FALSE	10.129	10	5	17	1	456	49.2	4.77	37.4	5	cell death;cell organization and biogenesis	cytosol;nucleus	protein binding;structural molecule activity	Pf00038	3866	KRT15
P04004	Vitronectin [OS=Homo sapiens]	TRUE	10.043	13	5	17	5	478	54.3	5.8	32.01	5	cell differentiation;cell organization and biogenesis;regulation of biological process;response to stimulus;transport	cytoplasm;endoplasmic reticulum;extracellular;organelle lumen	protein binding;receptor activity	Pf00045, Pf01033	7448	VTN	Focal adhesion; Proteoglycans in cancer; Complement and coagulation cascades; ECM-receptor interaction; PI3K-Akt signaling pathway	Primary Focal Segmental Glomerulosclerosis FSGS; Inflammatory Response Pathway; Focal Adhesion-PI3K-Akt-mTOR-signaling pathway; Senescence and Autophagy in Cancer; Focal Adhesion
P08246	Neutrophil elastase [OS=Homo sapiens]	TRUE	10.03	43	5	6	5	267	28.5	9.35	9.11	5	cell organization and biogenesis;cellular component movement;cellular homeostasis;defense response;metabolic process;regulation of biological process;response to stimulus;transport	cell surface;cytoplasm;extracellular;organelle lumen	catalytic activity;protein binding	Pf00089, Pf09342	1991	ELANE	Transcriptional misregulation in cancer; Systemic lupus erythematosus
P08727	Keratin, type I cytoskeletal 19 [OS=Homo sapiens]	TRUE	10.008	11	5	14	1	400	44.1	5.14	18.82	5	cell death;cell differentiation;cell organization and biogenesis;regulation of biological process;response to stimulus	cytoskeleton;cytosol;membrane	protein binding;structural molecule activity	Pf00038	3880	KRT19
P08729	Keratin, type II cytoskeletal 7 [OS=Homo sapiens]	FALSE	9.44	9	4	12	2	469	51.4	5.48	25.33	4	cell death	cytoplasm;cytosol;nucleus	protein binding;structural molecule activity	Pf00038, Pf12128	3855	KRT7
P01860	Immunoglobulin heavy constant gamma 3 [OS=Homo sapiens]	TRUE	9.27	12	4	26	1	377	41.3	7.9	56.42	4	cell organization and biogenesis;defense response;metabolic process;regulation of biological process;response to stimulus	extracellular;membrane	catalytic activity;protein binding	Pf07654, Pf08205	3502	IGHG3
P01011-1	Alpha-1-antichymotrypsin [OS=Homo sapiens]	TRUE	9.175	13	4	18	4	423	47.6	5.52	29.44	4	defense response;regulation of biological process;response to stimulus;transport	extracellular;nucleus;organelle lumen	DNA binding;enzyme regulator activity;protein binding	Pf00079	12	SERPINA3		Folate Metabolism; Vitamin B12 Metabolism; Selenium Micronutrient Network
P05155-3	Isoform 3 of Plasma protease C1 inhibitor [OS=Homo sapiens]	TRUE	8.685	13	5	7	5	505	55.7	6.4	9.56	5	defense response;metabolic process;regulation of biological process;response to stimulus;transport	extracellular;organelle lumen	enzyme regulator activity;protein binding	Pf00079	710	SERPING1		Complement and Coagulation Cascades
Q5QNW6-2	Isoform 2 of Histone H2B type 2-F [OS=Homo sapiens]	TRUE	8.658	25	3	15	3	134	14.8	10.35	18.94	3	cell organization and biogenesis	chromosome;cytosol;nucleus	DNA binding;protein binding	Pf00125, Pf00808	440689	HIST2H2BF
P07355-2	Isoform 2 of Annexin A2 [OS=Homo sapiens]	TRUE	8.604	13	4	6	4	357	40.4	8.37	11.02	4	cell organization and biogenesis;regulation of biological process;response to stimulus;transport	cell surface;cytosol;endosome;extracellular;membrane;nucleus;organelle lumen	enzyme regulator activity;metal ion binding;protein binding;RNA binding	Pf00191	302	ANXA2		Prostaglandin Synthesis and Regulation
Q96DR5	BPI fold-containing family A member 2 [OS=Homo sapiens]	TRUE	8.439	16	4	17	4	249	27	5.59	34.18	4	defense response;response to stimulus	extracellular	protein binding	Pf01273	140683	BPIFA2
Q04695	Keratin, type I cytoskeletal 17 [OS=Homo sapiens]	FALSE	8.074	12	5	10	2	432	48.1	5.02	14.31	5	cell death;cell organization and biogenesis;regulation of biological process;response to stimulus	cytoplasm;cytoskeleton;cytosol	protein binding;receptor activity;signal transducer activity;structural molecule activity	Pf00038, Pf07888	3872	KRT17
P01008	Antithrombin-III [OS=Homo sapiens]	TRUE	7.972	7	3	6	3	464	52.6	6.71	10.84	3	coagulation;defense response;metabolic process;regulation of biological process;response to stimulus;transport	extracellular;membrane;organelle lumen	enzyme regulator activity;protein binding	Pf00079	462	SERPINC1	Complement and coagulation cascades	Complement and Coagulation Cascades
P04040	catalase [OS=Homo sapiens]	TRUE	7.683	14	5	5	5	527	59.7	7.39	1.83	5	cell differentiation;cell organization and biogenesis;metabolic process;regulation of biological process;response to stimulus;transport	cytosol;endoplasmic reticulum;extracellular;Golgi;membrane;mitochondrion;organelle lumen;vacuole	antioxidant activity;catalytic activity;metal ion binding;nucleotide binding;protein binding	Pf00199, Pf06628	847	CAT	Peroxisome; Longevity regulating pathway - multiple species; Carbon metabolism; FoxO signaling pathway; Amyotrophic lateral sclerosis (ALS); Glyoxylate and dicarboxylate metabolism; Tryptophan metabolism; Longevity regulating pathway	Oxidative Stress; Selenium Micronutrient Network; DNA Damage Response (only ATM dependent); Tryptophan metabolism; Folate Metabolism; Amyotrophic lateral sclerosis (ALS)
Q6MZM9	Proline-rich protein 27 [OS=Homo sapiens]	TRUE	7.672	11	2	24	2	219	22.7	4.87	26.36	2		extracellular			401137	C4orf40; PRR27
P20160	Azurocidin [OS=Homo sapiens]	TRUE	7.487	10	2	13	2	251	26.9	9.5	39.06	2	cellular component movement;defense response;metabolic process;regulation of biological process;response to stimulus;transport	extracellular;membrane;organelle lumen;vacuole	catalytic activity;protein binding	Pf00089	566	AZU1
Q9HD89	resistin [OS=Homo sapiens]	TRUE	7.469	24	2	5	2	108	11.4	6.86	11.66	2	cell differentiation;regulation of biological process;response to stimulus;transport	extracellular;nucleus;organelle lumen	protein binding	Pf06954	56729	RETN		Adipogenesis
P59665	Neutrophil defensin 1 [OS=Homo sapiens]	TRUE	7.404	27	4	32	4	94	10.2	6.99	48.93	4	defense response;regulation of biological process;response to stimulus;transport	extracellular;organelle lumen		Pf00323, Pf00879	1667; 728358	DEFA1; DEFA1B
Q08554-1	Desmocollin-1 [OS=Homo sapiens]	FALSE	7.205	6	4	9	4	894	99.9	5.43	15.45	4	cell death;transport	cytoskeleton;membrane	metal ion binding	Pf00028, Pf01049, Pf08758	1823	DSC1
P23280	Carbonic anhydrase 6 [OS=Homo sapiens]	TRUE	7.154	7	2	5	2	308	35.3	7.02	16.47	2	metabolic process;response to stimulus;transport	cytoplasm;cytosol;extracellular	catalytic activity;metal ion binding	Pf00194	765	CA6	Nitrogen metabolism
P11215-2	Isoform 2 of Integrin alpha-M [OS=Homo sapiens]	TRUE	6.727	2	2	5	2	1153	127.2	7.23	4.71	2	cell differentiation;cell organization and biogenesis;cellular component movement;regulation of biological process;response to stimulus;transport	cell surface;membrane	metal ion binding;protein binding	Pf00092, Pf00357, Pf01839, Pf08441, Pf13519	3684	ITGAM		TYROBP Causal Network; Focal Adhesion; Microglia Pathogen Phagocytosis Pathway; Integrin-mediated Cell Adhesion
P68371	Tubulin beta-4B chain [OS=Homo sapiens]	TRUE	6.616	4	2	6	2	445	49.8	4.89	11.39	2	cell organization and biogenesis;cellular component movement;defense response;response to stimulus;transport	cytoplasm;cytoskeleton;cytosol;extracellular;nucleus;organelle lumen	catalytic activity;nucleotide binding;protein binding;RNA binding;structural molecule activity	Pf00091, Pf03953, Pf10644	10383	TUBB4B	Pathogenic Escherichia coli infection; Gap junction; Phagosome	Parkin-Ubiquitin Proteasomal System pathway; Pathogenic Escherichia coli infection
P02679	Fibrinogen gamma chain [OS=Homo sapiens]	TRUE	6.595	8	2	5	2	453	51.5	5.62	8.83	2	cell organization and biogenesis;coagulation;metabolic process;regulation of biological process;response to stimulus;transport	cell surface;cytoplasm;extracellular;membrane;organelle lumen	catalytic activity;metal ion binding;protein binding;structural molecule activity	Pf00147, Pf08317, Pf08702, Pf15397	2266	FGG	Complement and coagulation cascades; Staphylococcus aureus infection; Platelet activation	VEGFA-VEGFR2 Signaling Pathway; Blood Clotting Cascade
P62736	Actin, aortic smooth muscle [OS=Homo sapiens]	FALSE	6.312	14	4	10	1	377	42	5.39	18.4	4	regulation of biological process;response to stimulus	cytoplasm;cytoskeleton;cytosol	nucleotide binding;protein binding	Pf00022	59	ACTA2	Vascular smooth muscle contraction	Myometrial Relaxation and Contraction Pathways; Striated Muscle Contraction
P0C0L4-1	Complement C4-A [OS=Homo sapiens]	TRUE	6.05	3	4	5	4	1744	192.7	7.08	5.99	4	defense response;metabolic process;regulation of biological process;response to stimulus	extracellular;membrane;organelle lumen	catalytic activity;enzyme regulator activity;protein binding	Pf00207, Pf01759, Pf01821, Pf01835, Pf07677, Pf07678, Pf07703, Pf10569, Pf11974, Pf13249	720; 721	C4A; C4B	Pertussis; Complement and coagulation cascades; Systemic lupus erythematosus; Staphylococcus aureus infection	Complement and Coagulation Cascades; Sudden Infant Death Syndrome (SIDS) Susceptibility Pathways; Allograft Rejection; Complement Activation
P06870-1	Kallikrein-1 [OS=Homo sapiens]	TRUE	5.899	11	2	6	2	262	28.9	4.83	9.73	2	metabolic process	nucleus	catalytic activity	Pf00089	3816	KLK1	Endocrine and other factor-regulated calcium reabsorption; Renin-angiotensin system	Blood Clotting Cascade
P40199	Carcinoembryonic antigen-related cell adhesion molecule 6 [OS=Homo sapiens]	TRUE	5.835	14	3	7	2	344	37.2	5.82	16.06	3	cell communication;cellular component movement;regulation of biological process;response to stimulus;transport	membrane	protein binding	Pf00047, Pf07679, Pf07686, Pf13895, Pf13927	4680	CEACAM6
P06731	Carcinoembryonic antigen-related cell adhesion molecule 5 [OS=Homo sapiens]	TRUE	5.756	5	3	4	1	702	76.7	5.92	8.86	3	cellular component movement;metabolic process;regulation of biological process	extracellular;membrane	protein binding	Pf00047, Pf07679, Pf07686, Pf13895, Pf13927	1048	CEACAM5
Q5T749	Keratinocyte proline-rich protein [OS=Homo sapiens]	FALSE	5.699	5	3	6	3	579	64.1	8.27	3.01	3		cytoplasm	protein binding		448834	KPRP
P31997	carcinoembryonic antigen-related cell adhesion molecule 8 [OS=Homo sapiens]	TRUE	5.633	7	2	4	1	349	38.1	7.39	9.13	2	cellular component movement;response to stimulus;transport	membrane	protein binding	Pf00047, Pf07679, Pf13895, Pf13927	1088	CEACAM8
P02452	Collagen alpha-1(I) chain [OS=Homo sapiens]	FALSE	5.386	2	2	8	2	1464	138.9	5.8	13.93	2	cell communication;cell differentiation;cell organization and biogenesis;cellular component movement;coagulation;metabolic process;regulation of biological process;response to stimulus;transport	cytoplasm;endoplasmic reticulum;extracellular;Golgi;organelle lumen	metal ion binding;protein binding;structural molecule activity	Pf00093, Pf01391, Pf01410	1277	COL1A1	Amoebiasis; Protein digestion and absorption; AGE-RAGE signaling pathway in diabetic complications; Focal adhesion; ECM-receptor interaction; PI3K-Akt signaling pathway; Platelet activation	Osteoblast Signaling; Focal Adhesion-PI3K-Akt-mTOR-signaling pathway; Inflammatory Response Pathway; Focal Adhesion; miR-509-3p alteration of YAP1/ECM axis; Senescence and Autophagy in Cancer
P07737	profilin-1 [OS=Homo sapiens]	TRUE	5.316	21	2	3	2	140	15	8.27	7.88	2	cell organization and biogenesis;regulation of biological process;response to stimulus	cytoplasm;cytoskeleton;cytosol;membrane;nucleus	enzyme regulator activity;nucleotide binding;protein binding;RNA binding	Pf00235	5216	PFN1	Rap1 signaling pathway; Salmonella infection; Regulation of actin cytoskeleton; Shigellosis	Association Between Physico-Chemical Features and Toxicity Associated Pathways; G13 Signaling Pathway; VEGFA-VEGFR2 Signaling Pathway; Regulation of Actin Cytoskeleton
P35579-1	Myosin-9 [OS=Homo sapiens]	TRUE	5.242	1	2	3	2	1960	226.4	5.6	4.62	2	cell differentiation;cell organization and biogenesis;cellular component movement;metabolic process;regulation of biological process;response to stimulus;transport	cytoplasm;cytoskeleton;cytosol;extracellular;membrane;nucleus	catalytic activity;motor activity;nucleotide binding;protein binding;RNA binding;transporter activity	Pf00063, Pf01442, Pf01496, Pf01576, Pf01765, Pf02736, Pf03962, Pf04111, Pf04156, Pf05911, Pf06637, Pf07888, Pf09731, Pf11068, Pf11559, Pf12128, Pf13094	4627	MYH9	Tight junction; Salmonella infection; Regulation of actin cytoskeleton	Primary Focal Segmental Glomerulosclerosis FSGS; VEGFA-VEGFR2 Signaling Pathway
P02671-1	Fibrinogen alpha chain [OS=Homo sapiens]	TRUE	5.076	2	1	2	1	866	94.9	6.01	6.9	1	cell organization and biogenesis;coagulation;defense response;metabolic process;regulation of biological process;response to stimulus;transport	cell surface;extracellular;membrane;organelle lumen	metal ion binding;protein binding;structural molecule activity	Pf00147, Pf02414, Pf08702, Pf12160	2243	FGA	Complement and coagulation cascades; Platelet activation	Blood Clotting Cascade; VEGFA-VEGFR2 Signaling Pathway
P04406	glyceraldehyde-3-phosphate dehydrogenase [OS=Homo sapiens]	TRUE	4.938	4	1	2	1	335	36	8.46	5.94	1	cell death;cell organization and biogenesis;defense response;metabolic process;regulation of biological process;response to stimulus	cytoplasm;cytoskeleton;cytosol;membrane;nucleus	catalytic activity;enzyme regulator activity;nucleotide binding;protein binding	Pf00044, Pf02800	2597	GAPDH	HIF-1 signaling pathway; Carbon metabolism; Alzheimer's disease; Glycolysis / Gluconeogenesis; Biosynthesis of amino acids; Metabolic pathways	Cori Cycle; Glycolysis and Gluconeogenesis; Alzheimers Disease; Sudden Infant Death Syndrome (SIDS) Susceptibility Pathways
A0M8Q6	immunoglobulin lambda constant 7 [OS=Homo sapiens]	TRUE	4.714	32	2	6	2	106	11.2	8.29	10.65	2	cell organization and biogenesis;cellular component movement;defense response;metabolic process;regulation of biological process;response to stimulus;transport	extracellular;membrane	catalytic activity;protein binding	Pf07654, Pf08205, Pf13927	28834	IGLC7
Q3SY84	Keratin, type II cytoskeletal 71 [OS=Homo sapiens]	FALSE	4.609	6	3	6	2	523	57.3	6.61	8.98	3	cell death;cell organization and biogenesis	cytoplasm;cytoskeleton;cytosol	protein binding;structural molecule activity	Pf00038, Pf09726, Pf12128	112802	KRT71
Q9NRJ3	C-C motif chemokine 28 [OS=Homo sapiens]	TRUE	4.596	12	1	2	1	127	14.3	10.2	3.96	1	cellular component movement;cellular homeostasis;regulation of biological process;response to stimulus	extracellular	protein binding	Pf00048	56477	CCL28	Cytokine-cytokine receptor interaction; Chemokine signaling pathway; Intestinal immune network for IgA production	Chemokine signaling pathway
Q99954	Submaxillary gland androgen-regulated protein 3A [OS=Homo sapiens]	TRUE	4.365	19	2	20	2	134	14	9.57	26.65	2		extracellular		Pf15621	26952	SMR3A
A0A0C4DH25	immunoglobulin kappa variable 3D-20 [OS=Homo sapiens]	TRUE	4.343	14	1	2	1	116	12.5	4.59	6.55	1	cellular component movement;metabolic process;regulation of biological process;response to stimulus;transport	extracellular;membrane	catalytic activity;protein binding	Pf00047, Pf07686	28874	IGKV3D-20
Q8TDL5-1	BPI fold-containing family B member 1 [OS=Homo sapiens]	FALSE	4.276	6	2	2	2	484	52.4	7.23	2.51	2	defense response;regulation of biological process;response to stimulus	extracellular		Pf01273, Pf02886	92747	BPIFB1
P10599-1	thioredoxin [OS=Homo sapiens]	TRUE	4.2	12	1	4	1	105	11.7	4.92	8.21	1	cell communication;cell proliferation;cellular component movement;cellular homeostasis;metabolic process;regulation of biological process;response to stimulus;transport	cytoplasm;cytosol;extracellular;mitochondrion;nucleus	antioxidant activity;catalytic activity;protein binding;RNA binding	Pf00085, Pf00462, Pf13098, Pf13899, Pf13905	7295	TXN	NOD-like receptor signaling pathway	VEGFA-VEGFR2 Signaling Pathway; Selenium Micronutrient Network; NRF2 pathway; TNF alpha Signaling Pathway
Q562R1	Beta-actin-like protein 2 [OS=Homo sapiens]	FALSE	4.193	11	3	10	1	376	42	5.59	15.38	3		cytoplasm;cytoskeleton	nucleotide binding;protein binding	Pf00022	345651	ACTBL2
P02766	Transthyretin [OS=Homo sapiens]	TRUE	4.004	9	1	4	1	147	15.9	5.76	5.28	1	cell organization and biogenesis;metabolic process;transport	cytoplasm;extracellular;organelle lumen	protein binding	Pf00576	7276	TTR	Thyroid hormone synthesis
P62979	Ubiquitin-40S ribosomal protein S27a [OS=Homo sapiens]	TRUE	4.003	16	2	3	2	156	18	9.64	5.68	2	cell communication;cell organization and biogenesis;cellular homeostasis;defense response;metabolic process;regulation of biological process;response to stimulus;transport	cytoplasm;cytosol;membrane;nucleus;ribosome	metal ion binding;protein binding;RNA binding;structural molecule activity	Pf00240, Pf01599, Pf11976, Pf13019, Pf13881, Pf14560	6233	RPS27A	Ribosome	Cytoplasmic Ribosomal Proteins
P31949	protein S100-A11 [OS=Homo sapiens]	TRUE	3.925	19	2	4	2	105	11.7	7.12	3.5	2	regulation of biological process;response to stimulus;transport	cytoplasm;extracellular;nucleus;organelle lumen	metal ion binding;protein binding	Pf00036, Pf01023, Pf13499, Pf13833	6282	S100A11
P12838	Neutrophil defensin 4 [OS=Homo sapiens]	FALSE	3.919	18	1	3	1	97	10.5	8.02	2.75	1	defense response;response to stimulus;transport	extracellular;organelle lumen;vacuole		Pf00323, Pf00879	1669	DEFA4
P13688-1	Carcinoembryonic antigen-related cell adhesion molecule 1 [OS=Homo sapiens]	TRUE	3.915	5	2	3	1	526	57.5	5.97	6.51	2	cell proliferation;cellular component movement;metabolic process;regulation of biological process;response to stimulus;transport	cell surface;extracellular;membrane	protein binding;transporter activity	Pf00047, Pf07679, Pf07686, Pf13895, Pf13927	634	CEACAM1
P23528	Cofilin-1 [OS=Homo sapiens]	TRUE	3.73	19	2	4	2	166	18.5	8.09	6.63	2	cell organization and biogenesis;cellular component movement;metabolic process;regulation of biological process;response to stimulus;transport	cytoplasm;cytoskeleton;membrane;nucleus	protein binding	Pf00241	1072	CFL1	Pertussis; Regulation of actin cytoskeleton; Fc gamma R-mediated phagocytosis; Axon guidance	G13 Signaling Pathway; Regulation of Actin Cytoskeleton; Brain-Derived Neurotrophic Factor (BDNF) signaling pathway; EGF/EGFR Signaling Pathway; VEGFA-VEGFR2 Signaling Pathway
P01023	alpha-2-macroglobulin [OS=Homo sapiens]	TRUE	3.671	1	1	1	1	1474	163.2	6.46	3.9	1	cell differentiation;cell organization and biogenesis;metabolic process;regulation of biological process;response to stimulus;transport	cytosol;extracellular;organelle lumen	enzyme regulator activity;protein binding	Pf00207, Pf01835, Pf07677, Pf07678, Pf07703, Pf10569, Pf11974, Pf13249	2	A2M	Complement and coagulation cascades	Complement and Coagulation Cascades
P15311	Ezrin [OS=Homo sapiens]	FALSE	3.581	4	2	2	2	586	69.4	6.27	2.11	2	cell differentiation;cell organization and biogenesis;cellular component movement;metabolic process;regulation of biological process;response to stimulus;transport	cytoplasm;cytoskeleton;cytosol;endosome;membrane	protein binding;RNA binding	Pf00373, Pf00769, Pf09379, Pf09380	7430	EZR	Pathogenic Escherichia coli infection; MicroRNAs in cancer; Proteoglycans in cancer; Regulation of actin cytoskeleton; Leukocyte transendothelial migration; Gastric acid secretion	VEGFA-VEGFR2 Signaling Pathway; Pathogenic Escherichia coli infection; AGE/RAGE pathway; Regulation of Actin Cytoskeleton
O95994	Anterior gradient protein 2 homolog [OS=Homo sapiens]	TRUE	3.542	6	1	3	1	175	20	9	1.7	1	cell differentiation;regulation of biological process;response to stimulus;transport	endoplasmic reticulum;extracellular;mitochondrion	protein binding	Pf13899	10551	AGR2
P02748	complement component C9 [OS=Homo sapiens]	TRUE	3.525	6	3	3	3	559	63.1	5.59	3.52	3	cell organization and biogenesis;defense response;metabolic process;regulation of biological process;response to stimulus	cytosol;extracellular;membrane	protein binding	Pf00057, Pf00090, Pf01823	735	C9	Amoebiasis; Prion diseases; Complement and coagulation cascades; Systemic lupus erythematosus	Complement and Coagulation Cascades; Allograft Rejection; Complement Activation
P07477	Trypsin-1 [OS=Homo sapiens]	FALSE	3.382	8	1	2	1	247	26.5	6.51	6.2	1	cell organization and biogenesis;metabolic process	extracellular	catalytic activity;metal ion binding	Pf00089	5644	PRSS1	Neuroactive ligand-receptor interaction; Protein digestion and absorption; Pancreatic secretion; Influenza A
P13796	Plastin-2 [OS=Homo sapiens]	TRUE	3.351	4	2	2	2	627	70.2	5.43	1.79	2	cell organization and biogenesis;cellular component movement;regulation of biological process;response to stimulus	cytoplasm;cytoskeleton;cytosol;membrane	metal ion binding;protein binding	Pf00036, Pf00307, Pf13405, Pf13499	3936	LCP1
Q9HC84	Mucin-5B [OS=Homo sapiens]	FALSE	3.272	1	1	1	1	5762	596	6.64	2.69	1	defense response;metabolic process;regulation of biological process;response to stimulus	extracellular;membrane;organelle lumen	protein binding	Pf00007, Pf00093, Pf00094, Pf01826, Pf08742, Pf13330	727897	MUC5B	Salivary secretion	Lung fibrosis
P02808-1	Statherin [OS=Homo sapiens]	TRUE	3.184	48	1	23	1	62	7.3	8.47	47.55	1	defense response;regulation of biological process;response to stimulus;transport	extracellular	protein binding;structural molecule activity	Pf03875	6779	STATH	Salivary secretion
P04792	Heat shock protein beta-1 [OS=Homo sapiens]	TRUE	3.147	13	2	2	2	205	22.8	6.4	1.76	2	cellular component movement;metabolic process;regulation of biological process;response to stimulus	cytoplasm;cytoskeleton;cytosol;membrane;nucleus;proteasome	enzyme regulator activity;protein binding;RNA binding	Pf00011	3315	HSPB1	Amoebiasis; Epstein-Barr virus infection; VEGF signaling pathway; MAPK signaling pathway	VEGFA-VEGFR2 Signaling Pathway; p38 MAPK Signaling Pathway; Fas Ligand (FasL) pathway and Stress induction of Heat Shock Proteins (HSP) regulation; ATM Signaling Network in Development and Disease; Apoptosis-related network due to altered Notch3 in ovarian cancer; MAPK Signaling Pathway
Q6UWP8-1	Suprabasin [OS=Homo sapiens]	FALSE	3.13	3	1	1	1	590	60.5	7.01	2.55	1		extracellular			374897	SBSN
P35030	Trypsin-3 [OS=Homo sapiens]	FALSE	2.998	4	1	2	1	304	32.5	7.49	5	1	cellular component movement;metabolic process;response to stimulus;transport	extracellular	catalytic activity;metal ion binding;protein binding	Pf00089	5646	PRSS3	Neuroactive ligand-receptor interaction; Protein digestion and absorption; Pancreatic secretion; Influenza A
P22894	Neutrophil collagenase [OS=Homo sapiens]	FALSE	2.825	2	1	2	1	467	53.4	6.87	3.47	1	cell differentiation;cell organization and biogenesis;metabolic process;transport	extracellular;organelle lumen	catalytic activity;metal ion binding	Pf00045, Pf00413, Pf01471, Pf13582, Pf13688	4317	MMP8		Matrix Metalloproteinases
O43653	prostate stem cell antigen [OS=Homo sapiens]	TRUE	2.759	8	1	6	1	123	12.9	5.29	14.48	1	metabolic process	extracellular;membrane		Pf00021	8000	PSCA
P59998-2	Isoform 2 of Actin-related protein 2/3 complex subunit 4 [OS=Homo sapiens]	FALSE	2.512	1	1	2	1	625	71.7	5.88	4.15	1	cell organization and biogenesis;metabolic process;regulation of biological process	cytoskeleton	catalytic activity;nucleotide binding	Pf03133, Pf05856	100526693; 10093	ARPC4-TTLL3; ARPC4		Pathogenic Escherichia coli infection
P02675	Fibrinogen beta chain [OS=Homo sapiens]	FALSE	2.421	4	1	2	1	491	55.9	8.27	4.61	1	cell organization and biogenesis;coagulation;defense response;metabolic process;regulation of biological process;response to stimulus;transport	cell surface;cytoplasm;extracellular;membrane;organelle lumen	protein binding;structural molecule activity	Pf00147, Pf08702	2244	FGB	Complement and coagulation cascades; Platelet activation	Blood Clotting Cascade; Complement and Coagulation Cascades; VEGFA-VEGFR2 Signaling Pathway
Q8N1N4	Keratin, type II cytoskeletal 78 [OS=Homo sapiens]	FALSE	2.412	2	1	2	1	520	56.8	6.02	1.65	1	cell death	cytosol	structural molecule activity	Pf00038, Pf12128, Pf13166	196374	KRT78
Q6UX06	Olfactomedin-4 [OS=Homo sapiens]	FALSE	2.39	2	1	1	1	510	57.2	5.69	1.79	1	cell organization and biogenesis;regulation of biological process;transport	extracellular;membrane;mitochondrion;organelle lumen;vacuole	catalytic activity;protein binding	Pf02191	10562	OLFM4
P49913	cathelicidin antimicrobial peptide [OS=Homo sapiens]	TRUE	2.33	5	1	3	1	170	19.3	9.41	3.42	1	defense response;regulation of biological process;response to stimulus;transport	extracellular;organelle lumen	protein binding	Pf00666, Pf12153	820	CAMP	NOD-like receptor signaling pathway; Tuberculosis; Salivary secretion	Sterol Regulatory Element-Binding Proteins (SREBP) signalling
Q13835	Plakophilin-1 [OS=Homo sapiens]	FALSE	2.227	2	1	1	1	747	82.8	9.13	2.01	1	cell death;cell organization and biogenesis;development;regulation of biological process;response to stimulus;transport	cytoskeleton;membrane;nucleus	protein binding;signal transducer activity;structural molecule activity	Pf00514	5317	PKP1
P12429	annexin A3 [OS=Homo sapiens]	FALSE	2.164	3	1	2	1	323	36.4	5.92	2.34	1	defense response;regulation of biological process;response to stimulus;transport	cytoplasm;cytosol;membrane	enzyme regulator activity;metal ion binding;protein binding	Pf00191	306	ANXA3		Prostaglandin Synthesis and Regulation
P68363	Tubulin alpha-1B chain [OS=Homo sapiens]	TRUE	2.004	2	1	4	1	451	50.1	5.06	5.72	1	cell division;cell organization and biogenesis;response to stimulus;transport	cytoplasm;cytoskeleton;membrane	catalytic activity;nucleotide binding;protein binding;RNA binding;structural molecule activity	Pf00091, Pf03953	10376	TUBA1B	Pathogenic Escherichia coli infection; Gap junction; Phagosome; Apoptosis	Pathogenic Escherichia coli infection; Parkin-Ubiquitin Proteasomal System pathway; Allograft Rejection
P11413-2	Isoform Long of Glucose-6-phosphate 1-dehydrogenase [OS=Homo sapiens]	TRUE	1.913	2	1	2	1	561	63.8	6.89	0	1	metabolic process		catalytic activity;nucleotide binding	Pf00479, Pf02781	2539	G6PD		Pentose Phosphate Pathway; ATM Signaling Network in Development and Disease; Cori Cycle; Glutathione metabolism; NRF2 pathway; Sulfation Biotransformation Reaction
Q15517	corneodesmosin [OS=Homo sapiens]	FALSE	1.874	3	1	2	1	529	51.5	8.35	4.93	1	cell death;cell differentiation;regulation of biological process	cytoskeleton;extracellular;membrane	protein binding		1041	CDSN
P07996	thrombospondin-1 [OS=Homo sapiens]	TRUE	1.867	1	1	1	1	1170	129.3	4.94	1.88	1	cell organization and biogenesis;cellular component movement;defense response;metabolic process;regulation of biological process;response to stimulus;transport	cell surface;cytoplasm;endoplasmic reticulum;extracellular;organelle lumen	metal ion binding;protein binding	Pf00090, Pf00093, Pf02412, Pf05735, Pf12947	7057	THBS1	TGF-beta signaling pathway; MicroRNAs in cancer; Rap1 signaling pathway; Phagosome; Focal adhesion; Malaria; Proteoglycans in cancer; p53 signaling pathway; Bladder cancer; ECM-receptor interaction; PI3K-Akt signaling pathway	Bladder Cancer; TGF-beta Receptor Signaling; TGF-beta Signaling Pathway; Focal Adhesion-PI3K-Akt-mTOR-signaling pathway; Apoptosis-related network due to altered Notch3 in ovarian cancer; Senescence and Autophagy in Cancer; Inflammatory Response Pathway; Focal Adhesion; miRNA targets in ECM and membrane receptors
A6NI72	Putative neutrophil cytosol factor 1B [OS=Homo sapiens]	TRUE	1.837	2	1	1	1	391	44.8	9.13	0	1	cell organization and biogenesis;metabolic process;regulation of biological process	cytoplasm	catalytic activity;enzyme regulator activity;protein binding	Pf00018, Pf00787, Pf07653, Pf08944, Pf14604	654816	NCF1B
P00450	Ceruloplasmin [OS=Homo sapiens]	TRUE	1.763	1	1	2	1	1065	122.1	5.72	1.92	1	cellular homeostasis;metabolic process;transport	extracellular;membrane;organelle lumen	catalytic activity;metal ion binding;protein binding	Pf00394, Pf07731, Pf07732	1356	CP	Porphyrin and chlorophyll metabolism
P62258-1	14-3-3 protein epsilon [OS=Homo sapiens]	FALSE	1.723	3	1	2	1	255	29.2	4.74	1.82	1	cell organization and biogenesis;cellular component movement;cellular homeostasis;metabolic process;regulation of biological process;response to stimulus;transport	cytoplasm;cytosol;membrane;mitochondrion;nucleus	protein binding;RNA binding	Pf00244	7531	YWHAE	Viral carcinogenesis; Epstein-Barr virus infection; Neurotrophin signaling pathway; Hippo signaling pathway; Oocyte meiosis; Cell cycle; PI3K-Akt signaling pathway	Sudden Infant Death Syndrome (SIDS) Susceptibility Pathways; Myometrial Relaxation and Contraction Pathways; VEGFA-VEGFR2 Signaling Pathway; Calcium Regulation in the Cardiac Cell; Cell Cycle
Q16563	Synaptophysin-like protein 1 [OS=Homo sapiens]	FALSE	1.711	4	1	2	1	259	28.5	8.43	0	1	cell communication;transport	membrane	transporter activity	Pf01284	6856	SYPL1
Q08188	Protein-glutamine gamma-glutamyltransferase E [OS=Homo sapiens]	FALSE	1.7	2	1	1	1	693	76.6	5.86	0	1	cell differentiation;cell organization and biogenesis;metabolic process	cytoplasm	catalytic activity;metal ion binding	Pf00868, Pf00927, Pf01841	7053	TGM3
P41218	Myeloid cell nuclear differentiation antigen [OS=Homo sapiens]	FALSE	1.643	2	1	3	1	407	45.8	9.76	0	1	cellular component movement;defense response;metabolic process;regulation of biological process;response to stimulus;transport	cytoplasm;extracellular;nucleus;organelle lumen	DNA binding;protein binding;transporter activity	Pf02758, Pf02760	4332	MNDA
P48595	serpin B10 [OS=Homo sapiens]	TRUE	1.576	4	1	1	1	397	45.4	6.16	1.75	1	regulation of biological process;transport	cytoplasm;cytosol;membrane;nucleus	enzyme regulator activity	Pf00079	5273	SERPINB10	Amoebiasis
P01040	Cystatin-A [OS=Homo sapiens]	FALSE	1.567	12	1	2	1	98	11	5.5	1.66	1	cell death;cell differentiation;metabolic process;regulation of biological process	cytoplasm;cytoskeleton;cytosol	enzyme regulator activity;protein binding;structural molecule activity	Pf00031	1475	CSTA
Q9BTM1-2	Isoform 2 of Histone H2A.J [OS=Homo sapiens]	TRUE	1.525	6	1	3	1	151	16.1	10.23	7.19	1	regulation of biological process	chromosome	DNA binding;protein binding	Pf00125, Pf00808	55766	H2AFJ

## Sheet: S4
Accession	Description	Contaminant	Sum PEP Score	Coverage [%]	# Peptides	# PSMs	# Unique Peptides	# AAs	MW [kDa]	calc. pI	Score Sequest HT: Sequest HT	# Peptides (by Search Engine): Sequest HT	Biological Process	Cellular Component	Molecular Function	Pfam IDs	Entrez Gene ID	Gene Symbol	KEGG Pathways	WikiPathways	Modifications
P02768-1	Serum albumin [OS=Homo sapiens]	TRUE	270.263	63	40	948	40	609	69.3	6.28	2123.41	40	cell communication;cell organization and biogenesis;metabolic process;regulation of biological process;response to stimulus;transport	cytoplasm;endoplasmic reticulum;extracellular;Golgi;nucleus;organelle lumen	antioxidant activity;catalytic activity;DNA binding;metal ion binding;protein binding	Pf00273	213	ALB	Thyroid hormone synthesis	Folate Metabolism; Vitamin B12 Metabolism; Selenium Micronutrient Network
P35527	Keratin, type I cytoskeletal 9 [OS=Homo sapiens]	TRUE	223.327	63	26	263	26	623	62	5.24	767.57	26	cell death;cell organization and biogenesis	cytosol;membrane;nucleus	structural molecule activity	Pf00038, Pf13166	3857	KRT9
P04264	Keratin, type II cytoskeletal 1 [OS=Homo sapiens]	TRUE	164.758	54	29	459	25	644	66	8.12	1143.56	29	cell death;defense response;metabolic process;regulation of biological process;response to stimulus;transport	cytoskeleton;cytosol;extracellular;membrane;nucleus	catalytic activity;motor activity;protein binding;receptor activity;structural molecule activity	Pf00038, Pf01576, Pf05103, Pf05957, Pf12128, Pf13166, Pf13514	3848	KRT1		Corticotropin-releasing hormone signaling pathway
P13645	Keratin, type I cytoskeletal 10 [OS=Homo sapiens]	TRUE	162.923	49	21	159	20	584	58.8	5.21	442.25	21	cell death;cell differentiation;metabolic process	cytoplasm;cytoskeleton;cytosol;membrane;nucleus	structural molecule activity	Pf00038, Pf04111	3858	KRT10	Staphylococcus aureus infection
P35908	Keratin, type II cytoskeletal 2 epidermal [OS=Homo sapiens]	TRUE	157.69	53	25	205	20	639	65.4	8	566.65	25	cell death;cell organization and biogenesis;cell proliferation;cellular component movement;metabolic process	cytoskeleton;cytosol;membrane;nucleus	protein binding;structural molecule activity	Pf00038, Pf08614, Pf12128, Pf13166	3849	KRT2
P02788	Lactotransferrin [OS=Homo sapiens]	TRUE	143.636	54	29	112	29	710	78.1	8.12	232.91	29	cellular homeostasis;defense response;metabolic process;regulation of biological process;response to stimulus;transport	cell surface;cytoplasm;extracellular;nucleus;organelle lumen	catalytic activity;DNA binding;enzyme regulator activity;metal ion binding;protein binding	Pf00405	4057	LTF
P69905	Hemoglobin subunit alpha [OS=Homo sapiens]	TRUE	107.992	82	9	381	9	142	15.2	8.68	747.76	9	cell organization and biogenesis;metabolic process;regulation of biological process;response to stimulus;transport	cytosol;extracellular;membrane;organelle lumen	antioxidant activity;catalytic activity;metal ion binding;protein binding;transporter activity	Pf00042	3040; 3039	HBA2; HBA1	Malaria; African trypanosomiasis	Effects of Nitric Oxide; Folate Metabolism; Vitamin B12 Metabolism; Selenium Micronutrient Network
P68871	Hemoglobin subunit beta [OS=Homo sapiens]	TRUE	99.746	88	12	382	7	147	16	7.28	671.13	12	cell organization and biogenesis;coagulation;metabolic process;regulation of biological process;response to stimulus;transport	cytosol;extracellular;organelle lumen	antioxidant activity;catalytic activity;metal ion binding;protein binding;transporter activity	Pf00042	3043	HBB	Malaria; African trypanosomiasis	Vitamin B12 Metabolism; Selenium Micronutrient Network; Folate Metabolism
P03973	Antileukoproteinase [OS=Homo sapiens]	TRUE	99.264	53	10	458	10	132	14.3	8.75	811.88	10	defense response;regulation of biological process;response to stimulus;transport	extracellular;Golgi;organelle lumen	DNA binding;enzyme regulator activity;protein binding;RNA binding	Pf00095	6590	SLPI			Phospho [Y46]
P05164-3	Isoform H7 of Myeloperoxidase [OS=Homo sapiens]	TRUE	98.683	35	23	97	22	777	87.2	9.07	199.07	23	cell organization and biogenesis;defense response;metabolic process;regulation of biological process;response to stimulus;transport	extracellular;mitochondrion;nucleus;organelle lumen;vacuole	antioxidant activity;catalytic activity;metal ion binding	Pf03098	4353	MPO		Vitamin B12 Metabolism; Selenium Micronutrient Network; Benzene metabolism; Folate Metabolism
P06702	Protein S100-A9 [OS=Homo sapiens]	TRUE	86.006	85	8	1346	8	114	13.2	6.13	4074.03	8	cell communication;cell death;cell organization and biogenesis;cellular component movement;defense response;metabolic process;regulation of biological process;response to stimulus;transport	cytoplasm;cytoskeleton;cytosol;extracellular;membrane;nucleus;organelle lumen	antioxidant activity;catalytic activity;metal ion binding;protein binding;signal transducer activity	Pf00036, Pf01023, Pf13499, Pf13833	6280	S100A9		IL1 and megakaryocytes in obesity
P00747	Plasminogen [OS=Homo sapiens]	FALSE	80.111	21	14	71	14	810	90.5	7.24	165.84	14	cell organization and biogenesis;coagulation;metabolic process;regulation of biological process;transport	cell surface;extracellular;membrane;organelle lumen	catalytic activity;protein binding	Pf00024, Pf00051, Pf00089, Pf09342, Pf13365	5340	PLG	Neuroactive ligand-receptor interaction; Complement and coagulation cascades; Staphylococcus aureus infection; Influenza A	Complement and Coagulation Cascades; Selenium Micronutrient Network; Vitamin B12 Metabolism; Folate Metabolism; Blood Clotting Cascade
Q9UGM3-1	deleted in malignant brain tumors 1 protein [OS=Homo sapiens]	FALSE	72.556	30	13	90	13	2413	260.6	5.44	224.18	13	cell differentiation;defense response;development;metabolic process;regulation of biological process;response to stimulus;transport	cytoplasm;extracellular;membrane	protein binding;receptor activity;signal transducer activity	Pf00100, Pf00431, Pf00530	1755	DMBT1	Salivary secretion
P13647	keratin, type II cytoskeletal 5 [OS=Homo sapiens]	TRUE	68.924	31	16	79	9	590	62.3	7.74	197.26	16	cell death;cell organization and biogenesis;metabolic process	cytoplasm;cytosol;membrane;mitochondrion;nucleus	catalytic activity;motor activity;protein binding;structural molecule activity	Pf00038, Pf01576, Pf02994, Pf03961, Pf04111, Pf05957, Pf12128	3852	KRT5
P02763	Alpha-1-acid glycoprotein 1 [OS=Homo sapiens]	TRUE	65.217	41	9	341	7	201	23.5	5.02	672.15	9	defense response;regulation of biological process;response to stimulus;transport	extracellular;organelle lumen	protein binding	Pf00061	5004	ORM1
P02533	Keratin, type I cytoskeletal 14 [OS=Homo sapiens]	TRUE	59.19	38	13	50	7	472	51.5	5.16	131.85	13	cell death;cell differentiation;cell organization and biogenesis;response to stimulus	cytoplasm;cytosol;nucleus	protein binding;structural molecule activity	Pf00038, Pf13514	3861	KRT14		Corticotropin-releasing hormone signaling pathway
P02042	Hemoglobin subunit delta [OS=Homo sapiens]	TRUE	57.397	71	9	223	4	147	16	8.05	351.91	9	coagulation;transport	cytosol	metal ion binding;protein binding;transporter activity	Pf00042	3045	HBD
P01024	Complement C3 [OS=Homo sapiens]	TRUE	55.715	12	15	33	15	1663	187	6.4	64.14	15	defense response;metabolic process;regulation of biological process;response to stimulus;transport	extracellular;membrane;organelle lumen	catalytic activity;enzyme regulator activity;protein binding	Pf00207, Pf01759, Pf01821, Pf01835, Pf07677, Pf07678, Pf07703, Pf10569, Pf11974	718	C3	Viral carcinogenesis; Chagas disease (American trypanosomiasis); Leishmaniasis; Tuberculosis; Pertussis; Phagosome; Complement and coagulation cascades; Systemic lupus erythematosus; Herpes simplex infection; Staphylococcus aureus infection; Legionellosis	TYROBP Causal Network; Complement and Coagulation Cascades; Allograft Rejection; Complement Activation
P08311	Cathepsin G [OS=Homo sapiens]	TRUE	54.343	36	8	123	8	255	28.8	11.19	271	8	cell organization and biogenesis;defense response;metabolic process;regulation of biological process;response to stimulus;transport	cell surface;extracellular;membrane;nucleus;organelle lumen	catalytic activity;protein binding	Pf00089	1511	CTSG	Lysosome; Amoebiasis; Neuroactive ligand-receptor interaction; Renin-angiotensin system; Systemic lupus erythematosus	ACE Inhibitor Pathway
P01834	immunoglobulin kappa constant [OS=Homo sapiens]	TRUE	52.486	79	6	71	1	107	11.8	6.52	213.06	6	cell organization and biogenesis;cellular component movement;defense response;metabolic process;regulation of biological process;response to stimulus;transport	extracellular;membrane	catalytic activity;protein binding	Pf07654	3514	IGKC
P0DOX5	immunoglobulin gamma-1 heavy chain [OS=Homo sapiens]	TRUE	49.943	34	10	63	7	449	49.3	8.72	176.61	10	response to stimulus	extracellular;membrane		Pf07654, Pf07686, Pf08205
P02787	Serotransferrin [OS=Homo sapiens]	TRUE	49.844	23	12	26	12	698	77	7.12	46.97	12	cell organization and biogenesis;cellular homeostasis;metabolic process;regulation of biological process;response to stimulus;transport	cell surface;endosome;extracellular;membrane;organelle lumen	enzyme regulator activity;metal ion binding;protein binding;transporter activity	Pf00405, Pf12974	7018	TF	HIF-1 signaling pathway; Mineral absorption	Sudden Infant Death Syndrome (SIDS) Susceptibility Pathways; Iron metabolism in placenta; Differentiation Pathway
P05109	Protein S100-A8 [OS=Homo sapiens]	TRUE	48.847	82	10	314	10	93	10.8	7.03	1077.84	10	cell death;cellular component movement;defense response;metabolic process;regulation of biological process;response to stimulus;transport	cytoplasm;cytoskeleton;cytosol;extracellular;membrane;nucleus;organelle lumen	metal ion binding;protein binding	Pf01023, Pf13499	6279	S100A8
P01011-1	Alpha-1-antichymotrypsin [OS=Homo sapiens]	TRUE	48.263	27	11	36	11	423	47.6	5.52	73.42	11	defense response;regulation of biological process;response to stimulus;transport	extracellular;nucleus;organelle lumen	DNA binding;enzyme regulator activity;protein binding	Pf00079	12	SERPINA3		Vitamin B12 Metabolism; Selenium Micronutrient Network; Folate Metabolism
P0DOX7	immunoglobulin kappa light chain [OS=Homo sapiens]	TRUE	47.232	49	7	45	2	214	23.4	7.17	139.55	7	response to stimulus	extracellular;membrane		Pf00047, Pf07654, Pf07679, Pf07686, Pf13927
P02538	Keratin, type II cytoskeletal 6A [OS=Homo sapiens]	TRUE	46.782	27	13	49	6	564	60	8	121.72	13	cell death;cell differentiation;cell organization and biogenesis;defense response;metabolic process;regulation of biological process;response to stimulus	cytosol;membrane;nucleus	protein binding;structural molecule activity	Pf00038, Pf04111, Pf13166	3853	KRT6A		Ectoderm Differentiation
P04083	annexin A1 [OS=Homo sapiens]	TRUE	43.812	35	10	38	10	346	38.7	7.02	83.27	10	cell differentiation;cell organization and biogenesis;cellular component movement;defense response;metabolic process;regulation of biological process;response to stimulus;transport	cell surface;cytoplasm;cytoskeleton;cytosol;endosome;extracellular;membrane;nucleus;vacuole	catalytic activity;DNA binding;enzyme regulator activity;metal ion binding;protein binding;RNA binding;structural molecule activity	Pf00191	301	ANXA1		Spinal Cord Injury; Prostaglandin Synthesis and Regulation; Integrated Breast Cancer Pathway; VEGFA-VEGFR2 Signaling Pathway
P01008	Antithrombin-III [OS=Homo sapiens]	TRUE	42.016	30	11	18	11	464	52.6	6.71	46.14	11	coagulation;defense response;metabolic process;regulation of biological process;response to stimulus;transport	extracellular;membrane;organelle lumen	enzyme regulator activity;protein binding	Pf00079	462	SERPINC1	Complement and coagulation cascades	Complement and Coagulation Cascades
P80511	Protein S100-A12 [OS=Homo sapiens]	TRUE	39.613	83	7	64	7	92	10.6	6.25	233.24	7	cellular component movement;defense response;metabolic process;regulation of biological process;response to stimulus;transport	cytoplasm;cytoskeleton;cytosol;extracellular;membrane;nucleus;organelle lumen	metal ion binding;protein binding	Pf01023, Pf13499	6283	S100A12
P01036	Cystatin-S [OS=Homo sapiens]	TRUE	39.1	57	6	45	3	141	16.2	5.02	103.98	6	regulation of biological process;response to stimulus	extracellular	enzyme regulator activity	Pf00031	1472	CST4	Salivary secretion
P01009-1	alpha-1-antitrypsin [OS=Homo sapiens]	TRUE	38.704	35	11	32	11	418	46.7	5.59	72.99	11	cell organization and biogenesis;coagulation;defense response;metabolic process;regulation of biological process;response to stimulus;transport	endoplasmic reticulum;extracellular;Golgi;membrane;organelle lumen	enzyme regulator activity;protein binding	Pf00079	5265	SERPINA1	Complement and coagulation cascades	NRF2 pathway; Lung fibrosis; Complement and Coagulation Cascades
P60709	Actin, cytoplasmic 1 [OS=Homo sapiens]	TRUE	34.558	37	9	30	9	375	41.7	5.48	62.57	9	cell organization and biogenesis;cellular component movement;metabolic process;regulation of biological process;response to stimulus	cytoplasm;cytoskeleton;cytosol;membrane	DNA binding;nucleotide binding;protein binding;structural molecule activity	Pf00022	60	ACTB	Arrhythmogenic right ventricular cardiomyopathy (ARVC); Tight junction; Pathogenic Escherichia coli infection; Dilated cardiomyopathy; Hippo signaling pathway; Rap1 signaling pathway; Oxytocin signaling pathway; Thyroid hormone signaling pathway; Phagosome; Apoptosis; Focal adhesion; Proteoglycans in cancer; Salmonella infection; Adherens junction; Regulation of actin cytoskeleton; Leukocyte tran…	Pathogenic Escherichia coli infection; Fas Ligand (FasL) pathway and Stress induction of Heat Shock Proteins (HSP) regulation; Myometrial Relaxation and Contraction Pathways; Common Pathways Underlying Drug Addiction; Arrhythmogenic Right Ventricular Cardiomyopathy; Focal Adhesion; Regulation of Actin Cytoskeleton
P11678	Eosinophil peroxidase [OS=Homo sapiens]	TRUE	33.804	17	12	26	11	715	81	10.29	54.64	12	cellular component movement;defense response;metabolic process;regulation of biological process;response to stimulus;transport	extracellular;organelle lumen	antioxidant activity;catalytic activity;metal ion binding	Pf03098	8288	EPX	Asthma
P10153	Non-secretory ribonuclease [OS=Homo sapiens]	FALSE	33.342	20	3	26	3	161	18.3	8.73	88.5	3	defense response;metabolic process;response to stimulus;transport	extracellular;organelle lumen;vacuole	catalytic activity	Pf00074	6036	RNASE2
P04745	alpha-amylase 1 [OS=Homo sapiens]	TRUE	32.895	25	9	17	9	511	57.7	6.93	36.57	9	metabolic process	extracellular	catalytic activity;metal ion binding;protein binding	Pf00128, Pf02806	276; 278; 277	AMY1A; AMY1C; AMY1B	Starch and sucrose metabolism; Carbohydrate digestion and absorption; Salivary secretion; Metabolic pathways
P08779	Keratin, type I cytoskeletal 16 [OS=Homo sapiens]	FALSE	32.654	29	10	40	5	473	51.2	5.05	98.7	10	cell death;cell differentiation;cell organization and biogenesis;cell proliferation;cellular component movement;defense response;regulation of biological process;response to stimulus	cytoskeleton;cytosol;nucleus	protein binding;structural molecule activity	Pf00038, Pf07888, Pf13514	3868	KRT16
P00738	Haptoglobin [OS=Homo sapiens]	TRUE	32.481	24	7	21	7	406	45.2	6.58	44.05	7	defense response;metabolic process;regulation of biological process;response to stimulus;transport	extracellular;organelle lumen	antioxidant activity;catalytic activity;protein binding	Pf00089	3240	HP
P02749	Beta-2-glycoprotein 1 [OS=Homo sapiens]	FALSE	32.094	34	8	30	8	345	38.3	7.97	42.43	8	metabolic process;regulation of biological process;response to stimulus;transport	cell surface;extracellular;organelle lumen	enzyme regulator activity;protein binding	Pf00084, Pf09014	350	APOH
P80188	Neutrophil gelatinase-associated lipocalin [OS=Homo sapiens]	TRUE	30.791	60	9	33	9	198	22.6	8.91	58.51	9	cell communication;cell death;cell organization and biogenesis;cellular homeostasis;defense response;regulation of biological process;response to stimulus;transport	cytosol;extracellular;organelle lumen	metal ion binding;protein binding;transporter activity	Pf00061	3934	LCN2
P01037	Cystatin-SN [OS=Homo sapiens]	TRUE	30.499	57	7	37	4	141	16.4	7.21	83.26	7	regulation of biological process;response to stimulus	extracellular	enzyme regulator activity;protein binding	Pf00031	1469	CST1	Salivary secretion
P12724	eosinophil cationic protein [OS=Homo sapiens]	TRUE	29.763	34	5	65	5	160	18.4	10.02	176.77	5	defense response;metabolic process;response to stimulus;transport	extracellular;organelle lumen	catalytic activity	Pf00074	6037	RNASE3	Asthma
P19652	Alpha-1-acid glycoprotein 2 [OS=Homo sapiens]	FALSE	28.329	40	8	137	6	201	23.6	5.11	170.18	8	defense response;regulation of biological process;response to stimulus;transport	extracellular;organelle lumen		Pf00061	5005	ORM2
P01876	immunoglobulin heavy constant alpha 1 [OS=Homo sapiens]	TRUE	27.671	30	8	37	6	353	37.6	6.51	78.25	8	cell organization and biogenesis;cellular component movement;defense response;metabolic process;regulation of biological process;response to stimulus;transport	extracellular;membrane	protein binding	Pf07654, Pf08205	3493	IGHA1		Inflammatory Response Pathway
O75594	peptidoglycan recognition protein 1 [OS=Homo sapiens]	TRUE	25.446	37	4	11	4	196	21.7	8.59	26.46	4	defense response;metabolic process;regulation of biological process;response to stimulus;transport	extracellular;organelle lumen	catalytic activity;metal ion binding;receptor activity;signal transducer activity	Pf01510	8993	PGLYRP1
P61626	lysozyme c [OS=Homo sapiens]	TRUE	23.851	39	4	31	4	148	16.5	9.16	80.21	4	defense response;metabolic process;response to stimulus;transport	extracellular;organelle lumen	catalytic activity;protein binding	Pf00062	4069	LYZ	Salivary secretion
P01859	Immunoglobulin heavy constant gamma 2 [OS=Homo sapiens]	TRUE	23.42	27	6	39	3	326	35.9	7.59	94.37	6	cell organization and biogenesis;defense response;metabolic process;regulation of biological process;response to stimulus	extracellular;membrane	catalytic activity;protein binding	Pf07654, Pf08205	3501	IGHG2
P08603-1	complement factor H [OS=Homo sapiens]	FALSE	23.151	9	8	22	8	1231	139	6.61	45.07	8	defense response;metabolic process;regulation of biological process;response to stimulus	extracellular	protein binding	Pf00084	3075	CFH	Complement and coagulation cascades; Staphylococcus aureus infection	Complement and Coagulation Cascades
P12273	Prolactin-inducible protein [OS=Homo sapiens]	TRUE	22.775	57	7	19	7	146	16.6	8.05	34.25	7	metabolic process;regulation of biological process;response to stimulus;transport	extracellular;membrane;nucleus	catalytic activity;protein binding	Pf05326	5304	PIP
P02760	Protein AMBP [OS=Homo sapiens]	FALSE	21.991	12	4	28	4	352	39	6.25	62.09	4	metabolic process;regulation of biological process;transport	cell surface;extracellular;membrane	enzyme regulator activity;protein binding	Pf00014, Pf00061	259	AMBP
P62805	histone H4 [OS=Homo sapiens]	TRUE	21.915	42	5	28	5	103	11.4	11.36	73.49	5	cell organization and biogenesis;metabolic process;regulation of biological process;response to stimulus	chromosome;extracellular;membrane;nucleus	DNA binding;protein binding;RNA binding	Pf00125, Pf02969, Pf15630	8359; 8361; 8360; 8363; 8370; 554313; 8365; 8364; 121504; 8367; 8294; 8366; 8362; 8368	HIST1H4A; HIST1H4F; HIST1H4D; HIST1H4J; HIST2H4A; HIST2H4B; HIST1H4H; HIST1H4C; HIST4H4; HIST1H4E; HIST1H4I; HIST1H4B; HIST1H4K; HIST1H4L	Viral carcinogenesis; Systemic lupus erythematosus; Alcoholism	Gastric Cancer Network 1; Histone Modifications; Type II interferon signaling (IFNG)
P04040	catalase [OS=Homo sapiens]	TRUE	21.912	21	8	13	8	527	59.7	7.39	25.79	8	cell differentiation;cell organization and biogenesis;metabolic process;regulation of biological process;response to stimulus;transport	cytosol;endoplasmic reticulum;extracellular;Golgi;membrane;mitochondrion;organelle lumen;vacuole	antioxidant activity;catalytic activity;metal ion binding;nucleotide binding;protein binding	Pf00199, Pf06628	847	CAT	Peroxisome; Longevity regulating pathway - multiple species; Carbon metabolism; FoxO signaling pathway; Amyotrophic lateral sclerosis (ALS); Glyoxylate and dicarboxylate metabolism; Tryptophan metabolism; Longevity regulating pathway	DNA Damage Response (only ATM dependent); Tryptophan metabolism; Folate Metabolism; Amyotrophic lateral sclerosis (ALS); Oxidative Stress; Selenium Micronutrient Network
P01023	alpha-2-macroglobulin [OS=Homo sapiens]	TRUE	20.671	7	8	10	8	1474	163.2	6.46	21.91	8	cell differentiation;cell organization and biogenesis;metabolic process;regulation of biological process;response to stimulus;transport	cytosol;extracellular;organelle lumen	enzyme regulator activity;protein binding	Pf00207, Pf01835, Pf07677, Pf07678, Pf07703, Pf10569, Pf11974, Pf13249	2	A2M	Complement and coagulation cascades	Complement and Coagulation Cascades
P15924-1	Desmoplakin [OS=Homo sapiens]	FALSE	20.61	5	9	13	9	2871	331.6	6.81	13.58	9	cell death;cell differentiation;cell organization and biogenesis;metabolic process;regulation of biological process;response to stimulus;transport	cytoplasm;cytoskeleton;membrane;nucleus	catalytic activity;motor activity;protein binding;RNA binding;structural molecule activity	Pf00038, Pf00681, Pf01540, Pf01576, Pf02463, Pf04111, Pf04156, Pf05483, Pf05557, Pf05622, Pf06008, Pf06160, Pf06637, Pf07888, Pf10174, Pf12072, Pf12128, Pf13166	1832	DSP	Arrhythmogenic right ventricular cardiomyopathy (ARVC)	Arrhythmogenic Right Ventricular Cardiomyopathy; Lung fibrosis
P24158	Myeloblastin [OS=Homo sapiens]	TRUE	20.386	28	4	14	4	256	27.8	8.35	37.18	4	cell differentiation;coagulation;metabolic process;regulation of biological process;response to stimulus;transport	cytosol;extracellular;membrane;organelle lumen	catalytic activity;protein binding	Pf00089, Pf09342	5657	PRTN3
P02814	Submaxillary gland androgen-regulated protein 3B [OS=Homo sapiens]	TRUE	19.192	66	2	251	2	79	8.2	9.57	440.87	2		extracellular	protein binding	Pf15621	10879	SMR3B
P06731	Carcinoembryonic antigen-related cell adhesion molecule 5 [OS=Homo sapiens]	TRUE	18.825	12	5	13	3	702	76.7	5.92	32.34	5	cellular component movement;metabolic process;regulation of biological process	extracellular;membrane	protein binding	Pf00047, Pf07679, Pf07686, Pf13895, Pf13927	1048	CEACAM5
P98088	Mucin-5AC [OS=Homo sapiens]	TRUE	18.335	4	6	7	6	5654	585.2	7.02	18.8	6	metabolic process;regulation of biological process;response to stimulus	cytoplasm;extracellular;membrane;organelle lumen	protein binding;structural molecule activity	Pf00094, Pf01826, Pf08742, Pf13330	4586	MUC5AC
P02675	Fibrinogen beta chain [OS=Homo sapiens]	FALSE	18.209	17	5	9	5	491	55.9	8.27	19.28	5	cell organization and biogenesis;coagulation;defense response;metabolic process;regulation of biological process;response to stimulus;transport	cell surface;cytoplasm;extracellular;membrane;organelle lumen	protein binding;structural molecule activity	Pf00147, Pf08702	2244	FGB	Complement and coagulation cascades; Platelet activation	VEGFA-VEGFR2 Signaling Pathway; Blood Clotting Cascade; Complement and Coagulation Cascades
P11215-2	Isoform 2 of Integrin alpha-M [OS=Homo sapiens]	TRUE	17.041	7	6	13	6	1153	127.2	7.23	17.17	6	cell differentiation;cell organization and biogenesis;cellular component movement;regulation of biological process;response to stimulus;transport	cell surface;membrane	metal ion binding;protein binding	Pf00092, Pf00357, Pf01839, Pf08441, Pf13519	3684	ITGAM		Microglia Pathogen Phagocytosis Pathway; Integrin-mediated Cell Adhesion; TYROBP Causal Network; Focal Adhesion
P14923	Junction plakoglobin [OS=Homo sapiens]	FALSE	17.028	14	6	7	6	745	81.7	6.14	14.56	6	cell death;cell organization and biogenesis;cellular component movement;regulation of biological process;response to stimulus;transport	cytoplasm;cytoskeleton;cytosol;extracellular;membrane;nucleus;organelle lumen	protein binding;signal transducer activity;structural molecule activity	Pf00514	3728	JUP	Arrhythmogenic right ventricular cardiomyopathy (ARVC); Acute myeloid leukemia; Pathways in cancer; Transcriptional misregulation in cancer	Ectoderm Differentiation; Arrhythmogenic Right Ventricular Cardiomyopathy; Corticotropin-releasing hormone signaling pathway
P40199	Carcinoembryonic antigen-related cell adhesion molecule 6 [OS=Homo sapiens]	TRUE	16.095	15	3	13	2	344	37.2	5.82	38.98	3	cell communication;cellular component movement;regulation of biological process;response to stimulus;transport	membrane	protein binding	Pf00047, Pf07679, Pf07686, Pf13895, Pf13927	4680	CEACAM6
Q10588	ADP-ribosyl cyclase/cyclic ADP-ribose hydrolase 2 [OS=Homo sapiens]	TRUE	15.993	22	5	9	5	318	35.7	7.8	20.84	5	metabolic process;regulation of biological process;response to stimulus;transport	extracellular;membrane	catalytic activity	Pf02267	683	BST1	Pancreatic secretion; Salivary secretion; Nicotinate and nicotinamide metabolism; Metabolic pathways	NAD+ biosynthetic pathways
P13646	Keratin, type I cytoskeletal 13 [OS=Homo sapiens]	FALSE	15.991	10	5	22	1	458	49.6	4.96	62.56	5	cell death;cell organization and biogenesis;response to stimulus	cytoskeleton;cytosol;nucleus	protein binding;structural molecule activity	Pf00038	3860	KRT13
P05155-3	Isoform 3 of Plasma protease C1 inhibitor [OS=Homo sapiens]	TRUE	15.645	15	6	10	6	505	55.7	6.4	11.49	6	defense response;metabolic process;regulation of biological process;response to stimulus;transport	extracellular;organelle lumen	enzyme regulator activity;protein binding	Pf00079	710	SERPING1		Complement and Coagulation Cascades
P02748	complement component C9 [OS=Homo sapiens]	TRUE	15.171	10	5	6	5	559	63.1	5.59	11.18	5	cell organization and biogenesis;defense response;metabolic process;regulation of biological process;response to stimulus	cytosol;extracellular;membrane	protein binding	Pf00057, Pf00090, Pf01823	735	C9	Amoebiasis; Prion diseases; Complement and coagulation cascades; Systemic lupus erythematosus	Allograft Rejection; Complement Activation; Complement and Coagulation Cascades
P00915	carbonic anhydrase 1 [OS=Homo sapiens]	TRUE	14.678	20	4	9	4	261	28.9	7.12	22.9	4	metabolic process;transport	cytoplasm;cytosol	catalytic activity;metal ion binding;protein binding	Pf00194	759	CA1	Nitrogen metabolism
Q9HD89	resistin [OS=Homo sapiens]	TRUE	14.504	52	4	13	4	108	11.4	6.86	26.79	4	cell differentiation;regulation of biological process;response to stimulus;transport	extracellular;nucleus;organelle lumen	protein binding	Pf06954	56729	RETN		Adipogenesis
Q3SY84	Keratin, type II cytoskeletal 71 [OS=Homo sapiens]	FALSE	13.942	12	5	13	4	523	57.3	6.61	27.71	5	cell death;cell organization and biogenesis	cytoplasm;cytoskeleton;cytosol	protein binding;structural molecule activity	Pf00038, Pf09726, Pf12128	112802	KRT71
Q5QNW6-2	Isoform 2 of Histone H2B type 2-F [OS=Homo sapiens]	TRUE	13.799	25	3	24	1	134	14.8	10.35	39.89	3	cell organization and biogenesis	chromosome;cytosol;nucleus	DNA binding;protein binding	Pf00125, Pf00808	440689	HIST2H2BF
Q04695	Keratin, type I cytoskeletal 17 [OS=Homo sapiens]	FALSE	13.613	8	4	13	1	432	48.1	5.02	34.53	4	cell death;cell organization and biogenesis;regulation of biological process;response to stimulus	cytoplasm;cytoskeleton;cytosol	protein binding;receptor activity;signal transducer activity;structural molecule activity	Pf00038, Pf07888	3872	KRT17
P04406	glyceraldehyde-3-phosphate dehydrogenase [OS=Homo sapiens]	TRUE	13.6	18	4	5	4	335	36	8.46	11.01	4	cell death;cell organization and biogenesis;defense response;metabolic process;regulation of biological process;response to stimulus	cytoplasm;cytoskeleton;cytosol;membrane;nucleus	catalytic activity;enzyme regulator activity;nucleotide binding;protein binding	Pf00044, Pf02800	2597	GAPDH	HIF-1 signaling pathway; Carbon metabolism; Alzheimer's disease; Glycolysis / Gluconeogenesis; Biosynthesis of amino acids; Metabolic pathways	Glycolysis and Gluconeogenesis; Alzheimers Disease; Sudden Infant Death Syndrome (SIDS) Susceptibility Pathways; Cori Cycle
P06899	Histone H2B type 1-J [OS=Homo sapiens]	FALSE	13.302	26	3	19	1	126	13.9	10.32	29.26	3	cell organization and biogenesis;defense response;metabolic process;regulation of biological process;response to stimulus	chromosome;cytosol;membrane;nucleus	DNA binding;protein binding	Pf00125, Pf00808	8970	HIST1H2BJ	Viral carcinogenesis; Systemic lupus erythematosus; Alcoholism
P02647	Apolipoprotein A-I [OS=Homo sapiens]	TRUE	12.998	18	4	6	4	267	30.8	5.76	12.12	4	cell organization and biogenesis;cell proliferation;cellular component movement;metabolic process;regulation of biological process;response to stimulus;transport	cell surface;cytosol;endosome;extracellular;membrane;nucleus;organelle lumen	enzyme regulator activity;protein binding;transporter activity	Pf01442	335	APOA1	Fat digestion and absorption; PPAR signaling pathway; Vitamin digestion and absorption; African trypanosomiasis	Selenium Micronutrient Network; PPAR signaling pathway; Vitamin B12 Metabolism; Folate Metabolism; PPAR Alpha Pathway; Statin Pathway
P02766	Transthyretin [OS=Homo sapiens]	TRUE	12.843	48	4	8	4	147	15.9	5.76	17.25	4	cell organization and biogenesis;metabolic process;transport	cytoplasm;extracellular;organelle lumen	protein binding	Pf00576	7276	TTR	Thyroid hormone synthesis
P31997	carcinoembryonic antigen-related cell adhesion molecule 8 [OS=Homo sapiens]	TRUE	12.589	12	3	10	2	349	38.1	7.39	24.63	3	cellular component movement;response to stimulus;transport	membrane	protein binding	Pf00047, Pf07679, Pf13895, Pf13927	1088	CEACAM8
P02679	Fibrinogen gamma chain [OS=Homo sapiens]	TRUE	12.582	13	4	12	4	453	51.5	5.62	27.2	4	cell organization and biogenesis;coagulation;metabolic process;regulation of biological process;response to stimulus;transport	cell surface;cytoplasm;extracellular;membrane;organelle lumen	catalytic activity;metal ion binding;protein binding;structural molecule activity	Pf00147, Pf08317, Pf08702, Pf15397	2266	FGG	Complement and coagulation cascades; Staphylococcus aureus infection; Platelet activation	VEGFA-VEGFR2 Signaling Pathway; Blood Clotting Cascade
P08493-2	Isoform 2 of Matrix Gla protein [OS=Homo sapiens]	TRUE	12.513	19	2	11	2	128	15.3	9.32	28.2	2	cell differentiation;regulation of biological process	extracellular	metal ion binding;protein binding;structural molecule activity	Pf00594	4256	MGP		Endochondral Ossification; NOTCH1 regulation of human endothelial cell calcification
P20160	Azurocidin [OS=Homo sapiens]	TRUE	12.352	12	3	28	3	251	26.9	9.5	74.79	3	cellular component movement;defense response;metabolic process;regulation of biological process;response to stimulus;transport	extracellular;membrane;organelle lumen;vacuole	catalytic activity;protein binding	Pf00089	566	AZU1
A0M8Q6	immunoglobulin lambda constant 7 [OS=Homo sapiens]	TRUE	12.266	32	2	8	1	106	11.2	8.29	11.29	2	cell organization and biogenesis;cellular component movement;defense response;metabolic process;regulation of biological process;response to stimulus;transport	extracellular;membrane	catalytic activity;protein binding	Pf07654, Pf08205, Pf13927	28834	IGLC7
P05787-2	Isoform 2 of Keratin, type II cytoskeletal 8 [OS=Homo sapiens]	TRUE	11.976	10	5	13	2	511	56.6	5.43	27.28	5	cell death;cell differentiation;cell organization and biogenesis;regulation of biological process;response to stimulus	cytoplasm;cytoskeleton;cytosol;membrane;nucleus	catalytic activity;motor activity;protein binding;structural molecule activity	Pf00038, Pf01576, Pf06637, Pf13166, Pf13514, Pf15003	3856	KRT8		Primary Focal Segmental Glomerulosclerosis FSGS
P0DOX2	Immunoglobulin alpha-2 heavy chain [OS=Homo sapiens]	TRUE	11.891	11	4	18	2	455	48.9	6.81	33.24	4	response to stimulus	extracellular;membrane		Pf07654, Pf08205
P08729	Keratin, type II cytoskeletal 7 [OS=Homo sapiens]	FALSE	11.839	12	5	12	3	469	51.4	5.48	21.05	5	cell death	cytoplasm;cytosol;nucleus	protein binding;structural molecule activity	Pf00038, Pf12128	3855	KRT7
Q6MZM9	Proline-rich protein 27 [OS=Homo sapiens]	TRUE	11.58	11	2	51	2	219	22.7	4.87	118.54	2		extracellular			401137	C4orf40; PRR27
Q96DA0	Zymogen granule protein 16 homolog B [OS=Homo sapiens]	TRUE	11.419	12	2	6	2	208	22.7	7.39	11.37	2		extracellular			124220	ZG16B
P0DOX8	Immunoglobulin lambda-1 light chain [OS=Homo sapiens]	FALSE	11.343	16	2	10	1	216	22.8	6.76	16.15	2	response to stimulus	extracellular;membrane		Pf07654, Pf07679, Pf07686, Pf08205, Pf13927
P08727	Keratin, type I cytoskeletal 19 [OS=Homo sapiens]	TRUE	10.337	11	4	9	1	400	44.1	5.14	22.63	4	cell death;cell differentiation;cell organization and biogenesis;regulation of biological process;response to stimulus	cytoskeleton;cytosol;membrane	protein binding;structural molecule activity	Pf00038	3880	KRT19
Q99954	Submaxillary gland androgen-regulated protein 3A [OS=Homo sapiens]	TRUE	9.907	19	2	19	2	134	14	9.57	39.19	2		extracellular		Pf15621	26952	SMR3A
P30740	Leukocyte elastase inhibitor [OS=Homo sapiens]	TRUE	9.801	14	4	5	4	379	42.7	6.28	5.78	4	regulation of biological process;transport	cytoplasm;extracellular;membrane;organelle lumen	enzyme regulator activity	Pf00079	1992	SERPINB1	Amoebiasis
P04004	Vitronectin [OS=Homo sapiens]	TRUE	9.642	9	3	7	3	478	54.3	5.8	11.09	3	cell differentiation;cell organization and biogenesis;regulation of biological process;response to stimulus;transport	cytoplasm;endoplasmic reticulum;extracellular;organelle lumen	protein binding;receptor activity	Pf00045, Pf01033	7448	VTN	Focal adhesion; Proteoglycans in cancer; Complement and coagulation cascades; ECM-receptor interaction; PI3K-Akt signaling pathway	Focal Adhesion-PI3K-Akt-mTOR-signaling pathway; Senescence and Autophagy in Cancer; Focal Adhesion; Primary Focal Segmental Glomerulosclerosis FSGS; Inflammatory Response Pathway
P02808-1	Statherin [OS=Homo sapiens]	TRUE	9.448	48	1	141	1	62	7.3	8.47	292.19	1	defense response;regulation of biological process;response to stimulus;transport	extracellular	protein binding;structural molecule activity	Pf03875	6779	STATH	Salivary secretion		Phospho [Y49; Y53]
P02774-3	Isoform 3 of Vitamin D-binding protein [OS=Homo sapiens]	TRUE	9.028	12	4	5	4	493	55.1	5.74	4.96	4				Pf00273, Pf09164	2638	GC		Vitamin D Metabolism
P02452	Collagen alpha-1(I) chain [OS=Homo sapiens]	FALSE	8.757	3	3	7	3	1464	138.9	5.8	14.75	3	cell communication;cell differentiation;cell organization and biogenesis;cellular component movement;coagulation;metabolic process;regulation of biological process;response to stimulus;transport	cytoplasm;endoplasmic reticulum;extracellular;Golgi;organelle lumen	metal ion binding;protein binding;structural molecule activity	Pf00093, Pf01391, Pf01410	1277	COL1A1	Amoebiasis; Protein digestion and absorption; AGE-RAGE signaling pathway in diabetic complications; Focal adhesion; ECM-receptor interaction; PI3K-Akt signaling pathway; Platelet activation	miR-509-3p alteration of YAP1/ECM axis; Senescence and Autophagy in Cancer; Osteoblast Signaling; Focal Adhesion-PI3K-Akt-mTOR-signaling pathway; Inflammatory Response Pathway; Focal Adhesion
P09228	Cystatin-SA [OS=Homo sapiens]	FALSE	8.616	24	3	11	1	141	16.4	4.93	18.82	3	regulation of biological process;response to stimulus	extracellular	enzyme regulator activity;protein binding	Pf00031	1470	CST2	Salivary secretion
P02790	Hemopexin [OS=Homo sapiens]	FALSE	8.422	9	3	7	3	462	51.6	7.02	6.93	3	cellular homeostasis;metabolic process;regulation of biological process;transport	extracellular;organelle lumen	metal ion binding;protein binding;transporter activity	Pf00045	3263	HPX
P08246	Neutrophil elastase [OS=Homo sapiens]	TRUE	8.361	26	3	7	3	267	28.5	9.35	17.57	3	cell organization and biogenesis;cellular component movement;cellular homeostasis;defense response;metabolic process;regulation of biological process;response to stimulus;transport	cell surface;cytoplasm;extracellular;organelle lumen	catalytic activity;protein binding	Pf00089, Pf09342	1991	ELANE	Transcriptional misregulation in cancer; Systemic lupus erythematosus
P02751-15	Isoform 15 of Fibronectin [OS=Homo sapiens]	FALSE	8.09	1	2	4	2	2477	272.2	5.5	5.12	2		extracellular	protein binding	Pf00039, Pf00040, Pf00041	2335	FN1		Rac1/Pak1/p38/MMP-2 pathway; miRNA targets in ECM and membrane receptors; Inflammatory Response Pathway; Focal Adhesion; miR-509-3p alteration of YAP1/ECM axis; TGF-B Signaling in Thyroid Cells for Epithelial-Mesenchymal Transition; Simplified Interaction Map Between LOXL4 and Oxidative Stress Pathway; Overview of nanoparticle effects; Senescence and Autophagy in Cancer; TGF-beta Signaling Pathwa…
Q96DR5	BPI fold-containing family A member 2 [OS=Homo sapiens]	TRUE	7.93	13	3	8	3	249	27	5.59	16.62	3	defense response;response to stimulus	extracellular	protein binding	Pf01273	140683	BPIFA2
P00450	Ceruloplasmin [OS=Homo sapiens]	TRUE	7.42	5	4	5	4	1065	122.1	5.72	5.61	4	cellular homeostasis;metabolic process;transport	extracellular;membrane;organelle lumen	catalytic activity;metal ion binding;protein binding	Pf00394, Pf07731, Pf07732	1356	CP	Porphyrin and chlorophyll metabolism
P21333	Filamin-A [OS=Homo sapiens]	TRUE	7.395	2	3	4	3	2647	280.6	6.06	5.47	3	cell organization and biogenesis;cellular component movement;metabolic process;regulation of biological process;response to stimulus;transport	cytoplasm;cytoskeleton;cytosol;extracellular;membrane;nucleus	protein binding;RNA binding;signal transducer activity	Pf00307, Pf00630	2316	FLNA	MAPK signaling pathway; Focal adhesion; Proteoglycans in cancer; Salmonella infection	Prolactin Signaling Pathway; MAPK Signaling Pathway; Androgen receptor signaling pathway; Hypothesized Pathways in Pathogenesis of Cardiovascular Disease; IL-4 Signaling Pathway; Focal Adhesion
P68104	Elongation factor 1-alpha 1 [OS=Homo sapiens]	TRUE	7.307	6	2	3	2	462	50.1	9.01	5.07	2	metabolic process;regulation of biological process;response to stimulus;transport	cytoplasm;cytoskeleton;cytosol;extracellular;membrane;nucleus;organelle lumen	catalytic activity;nucleotide binding;protein binding;RNA binding	Pf00009, Pf03143, Pf03144	1915	EEF1A1	RNA transport; Legionellosis	Translation Factors
Q02413	Desmoglein-1 [OS=Homo sapiens]	FALSE	7.29	4	3	5	3	1049	113.7	5.03	10.99	3	cell death;cell organization and biogenesis;regulation of biological process;response to stimulus;transport	cytoskeleton;cytosol;membrane	metal ion binding;protein binding	Pf00028, Pf01049	1828	DSG1	Staphylococcus aureus infection
P31949	protein S100-A11 [OS=Homo sapiens]	TRUE	7.141	26	2	6	2	105	11.7	7.12	7.15	2	regulation of biological process;response to stimulus;transport	cytoplasm;extracellular;nucleus;organelle lumen	metal ion binding;protein binding	Pf00036, Pf01023, Pf13499, Pf13833	6282	S100A11
P59665	Neutrophil defensin 1 [OS=Homo sapiens]	TRUE	7.066	20	3	15	3	94	10.2	6.99	27.18	3	defense response;regulation of biological process;response to stimulus;transport	extracellular;organelle lumen		Pf00323, Pf00879	1667; 728358	DEFA1; DEFA1B
P62979	Ubiquitin-40S ribosomal protein S27a [OS=Homo sapiens]	TRUE	6.462	16	2	4	2	156	18	9.64	7.83	2	cell communication;cell organization and biogenesis;cellular homeostasis;defense response;metabolic process;regulation of biological process;response to stimulus;transport	cytoplasm;cytosol;membrane;nucleus;ribosome	metal ion binding;protein binding;RNA binding;structural molecule activity	Pf00240, Pf01599, Pf11976, Pf13019, Pf13881, Pf14560	6233	RPS27A	Ribosome	Cytoplasmic Ribosomal Proteins
P07737	profilin-1 [OS=Homo sapiens]	TRUE	6.14	30	3	5	3	140	15	8.27	7.39	3	cell organization and biogenesis;regulation of biological process;response to stimulus	cytoplasm;cytoskeleton;cytosol;membrane;nucleus	enzyme regulator activity;nucleotide binding;protein binding;RNA binding	Pf00235	5216	PFN1	Rap1 signaling pathway; Salmonella infection; Regulation of actin cytoskeleton; Shigellosis	Association Between Physico-Chemical Features and Toxicity Associated Pathways; G13 Signaling Pathway; VEGFA-VEGFR2 Signaling Pathway; Regulation of Actin Cytoskeleton
P19957	Elafin [OS=Homo sapiens]	FALSE	5.795	21	2	2	2	117	12.3	8.82	5.48	2	cell death;metabolic process;regulation of biological process;response to stimulus	cytoskeleton;cytosol;extracellular	enzyme regulator activity;structural molecule activity	Pf00095, Pf10511	5266	PI3
P08519	apolipoprotein(a) [OS=Homo sapiens]	FALSE	5.732	18	2	3	2	4548	501	5.88	5.43	2	cell organization and biogenesis;metabolic process;regulation of biological process;transport	extracellular	catalytic activity;enzyme regulator activity;protein binding	Pf00051, Pf00089, Pf09342, Pf13365	4018	LPA
P12429	annexin A3 [OS=Homo sapiens]	FALSE	5.578	8	2	2	2	323	36.4	5.92	2.32	2	defense response;regulation of biological process;response to stimulus;transport	cytoplasm;cytosol;membrane	enzyme regulator activity;metal ion binding;protein binding	Pf00191	306	ANXA3		Prostaglandin Synthesis and Regulation
P16070	CD44 antigen [OS=Homo sapiens]	FALSE	5.479	3	2	2	2	742	81.5	5.33	5.66	2	cell organization and biogenesis;cellular component movement;metabolic process;regulation of biological process;response to stimulus;transport	cell surface;cytosol;Golgi;membrane	protein binding;receptor activity;signal transducer activity	Pf00193	960	CD44	Hematopoietic cell lineage; MicroRNAs in cancer; Epstein-Barr virus infection; Proteoglycans in cancer; ECM-receptor interaction; Shigellosis	Senescence and Autophagy in Cancer; Hepatitis C and Hepatocellular Carcinoma; Wnt Signaling Pathway and Pluripotency
P01833	Polymeric immunoglobulin receptor [OS=Homo sapiens]	TRUE	5.339	2	1	3	1	764	83.2	5.74	11.43	1	cell organization and biogenesis;regulation of biological process;response to stimulus;transport	extracellular;membrane	protein binding;receptor activity;signal transducer activity		5284	PIGR	Intestinal immune network for IgA production
A0A0C4DH25	immunoglobulin kappa variable 3D-20 [OS=Homo sapiens]	TRUE	5.316	14	1	2	1	116	12.5	4.59	6.6	1	cellular component movement;metabolic process;regulation of biological process;response to stimulus;transport	extracellular;membrane	catalytic activity;protein binding	Pf00047, Pf07686	28874	IGKV3D-20
P13727	Bone marrow proteoglycan [OS=Homo sapiens]	TRUE	5.116	6	1	4	1	222	25.2	6.76	10.9	1	defense response;regulation of biological process;response to stimulus;transport	extracellular		Pf00059	5553	PRG2	Asthma
P02671-1	Fibrinogen alpha chain [OS=Homo sapiens]	TRUE	4.999	2	1	3	1	866	94.9	6.01	8.61	1	cell organization and biogenesis;coagulation;defense response;metabolic process;regulation of biological process;response to stimulus;transport	cell surface;extracellular;membrane;organelle lumen	metal ion binding;protein binding;structural molecule activity	Pf00147, Pf02414, Pf08702, Pf12160	2243	FGA	Complement and coagulation cascades; Platelet activation	Blood Clotting Cascade; VEGFA-VEGFR2 Signaling Pathway
P26447	Protein S100-A4 [OS=Homo sapiens]	TRUE	4.772	19	2	4	2	101	11.7	6.11	4.46	2	cell organization and biogenesis;regulation of biological process	nucleus	metal ion binding;protein binding;RNA binding	Pf01023, Pf13499	6275	S100A4
P04003	C4b-binding protein alpha chain [OS=Homo sapiens]	TRUE	4.762	4	2	2	2	597	67	7.3	4.11	2	defense response;metabolic process;regulation of biological process;response to stimulus	extracellular;membrane	protein binding;RNA binding	Pf00084	722	C4BPA	Pertussis; Complement and coagulation cascades
P06733-1	alpha-enolase [OS=Homo sapiens]	FALSE	4.753	3	1	1	1	434	47.1	7.39	2.68	1	metabolic process;regulation of biological process;response to stimulus	cell surface;cytoplasm;cytosol;membrane;nucleus	catalytic activity;DNA binding;metal ion binding;protein binding;RNA binding	Pf00113, Pf03952, Pf13378	2023	ENO1	HIF-1 signaling pathway; Carbon metabolism; Glycolysis / Gluconeogenesis; RNA degradation; Biosynthesis of amino acids; Metabolic pathways	Glycolysis and Gluconeogenesis
Q8N1N4	Keratin, type II cytoskeletal 78 [OS=Homo sapiens]	FALSE	4.717	5	2	2	2	520	56.8	6.02	2.01	2	cell death	cytosol	structural molecule activity	Pf00038, Pf12128, Pf13166	196374	KRT78
Q8N6C8-3	Isoform 3 of Leukocyte immunoglobulin-like receptor subfamily A member 3 [OS=Homo sapiens]	FALSE	4.518	7	2	3	2	456	49.2	8.09	5.26	2	defense response;regulation of biological process;response to stimulus;transport	extracellular;membrane	protein binding;receptor activity	Pf00047, Pf13895, Pf13927	11026	LILRA3
P13473-3	Isoform LAMP-2C of Lysosome-associated membrane glycoprotein 2 [OS=Homo sapiens]	FALSE	4.5	5	2	5	2	411	45.1	5.91	3.65	2	cell communication;cell organization and biogenesis;cellular homeostasis;regulation of biological process;response to stimulus;transport	endosome;membrane;organelle lumen;vacuole	protein binding	Pf01299	3920	LAMP2		Senescence and Autophagy in Cancer
P02765	Alpha-2-HS-glycoprotein [OS=Homo sapiens]	FALSE	4.484	4	1	1	1	367	39.3	5.72	3.52	1	defense response;metabolic process;regulation of biological process;response to stimulus;transport	extracellular;Golgi;organelle lumen	enzyme regulator activity	Pf00031	197	AHSG
P22894	Neutrophil collagenase [OS=Homo sapiens]	FALSE	4.329	4	2	2	2	467	53.4	6.87	2.07	2	cell differentiation;cell organization and biogenesis;metabolic process;transport	extracellular;organelle lumen	catalytic activity;metal ion binding	Pf00045, Pf00413, Pf01471, Pf13582, Pf13688	4317	MMP8		Matrix Metalloproteinases
P25311	Zinc-alpha-2-glycoprotein [OS=Homo sapiens]	TRUE	4.218	11	2	3	2	298	34.2	6.05	4.8	2	metabolic process;regulation of biological process;response to stimulus;transport	extracellular;membrane;nucleus	catalytic activity;protein binding;transporter activity	Pf00129, Pf07654	563	AZGP1
P00734	Prothrombin [OS=Homo sapiens]	TRUE	4.173	5	2	6	2	622	70	5.9	4.87	2	cellular component movement;cellular homeostasis;coagulation;defense response;development;metabolic process;regulation of biological process;response to stimulus;transport	extracellular;membrane;organelle lumen	catalytic activity;metal ion binding;protein binding;receptor activity;signal transducer activity	Pf00051, Pf00089, Pf00594, Pf09342, Pf09396	2147	F2	Neuroactive ligand-receptor interaction; Complement and coagulation cascades; Regulation of actin cytoskeleton	Blood Clotting Cascade; Vitamin B12 Metabolism; Folate Metabolism; Selenium Micronutrient Network; IL1 and megakaryocytes in obesity; Complement and Coagulation Cascades; Regulation of Actin Cytoskeleton
P17213	Bactericidal permeability-increasing protein [OS=Homo sapiens]	FALSE	4.045	3	1	1	1	487	53.9	9.38	3.35	1	defense response;regulation of biological process;response to stimulus;transport	cytoplasm;extracellular;membrane;organelle lumen		Pf01273, Pf02886	671	BPI
Q9HC84	Mucin-5B [OS=Homo sapiens]	FALSE	4.001	1	1	2	1	5762	596	6.64	3.28	1	defense response;metabolic process;regulation of biological process;response to stimulus	extracellular;membrane;organelle lumen	protein binding	Pf00007, Pf00093, Pf00094, Pf01826, Pf08742, Pf13330	727897	MUC5B	Salivary secretion	Lung fibrosis
Q6X4U4-2	Isoform 2 of Sclerostin domain-containing protein 1 [OS=Homo sapiens]	FALSE	3.711	6	1	2	1	230	26.2	9.79	5.36	1	regulation of biological process;response to stimulus			Pf05463	25928	SOSTDC1		EDA Signalling in Hair Follicle Development
P04196	Histidine-rich glycoprotein [OS=Homo sapiens]	TRUE	3.698	6	2	3	2	525	59.5	7.5	0	2	coagulation;defense response;regulation of biological process;response to stimulus;transport	cell surface;endosome;extracellular;membrane;organelle lumen;vacuole	enzyme regulator activity;metal ion binding;protein binding		3273	HRG
P68363	Tubulin alpha-1B chain [OS=Homo sapiens]	TRUE	3.631	5	2	3	2	451	50.1	5.06	1.75	2	cell division;cell organization and biogenesis;response to stimulus;transport	cytoplasm;cytoskeleton;membrane	catalytic activity;nucleotide binding;protein binding;RNA binding;structural molecule activity	Pf00091, Pf03953	10376	TUBA1B	Pathogenic Escherichia coli infection; Gap junction; Phagosome; Apoptosis	Parkin-Ubiquitin Proteasomal System pathway; Allograft Rejection; Pathogenic Escherichia coli infection
Q9NRJ3	C-C motif chemokine 28 [OS=Homo sapiens]	TRUE	3.583	12	1	1	1	127	14.3	10.2	2.75	1	cellular component movement;cellular homeostasis;regulation of biological process;response to stimulus	extracellular	protein binding	Pf00048	56477	CCL28	Cytokine-cytokine receptor interaction; Chemokine signaling pathway; Intestinal immune network for IgA production	Chemokine signaling pathway
P00751-1	Complement factor B [OS=Homo sapiens]	FALSE	3.547	1	1	1	1	764	85.5	7.06	2.88	1	defense response;metabolic process;regulation of biological process;response to stimulus	extracellular;membrane	catalytic activity;protein binding	Pf00084, Pf00089, Pf00092, Pf13519	629	CFB	Complement and coagulation cascades; Staphylococcus aureus infection	Complement Activation; Complement and Coagulation Cascades
P10643	Complement component C7 [OS=Homo sapiens]	FALSE	3.546	2	1	1	1	843	93.5	6.48	4.11	1	cellular homeostasis;defense response;metabolic process;regulation of biological process;response to stimulus	extracellular	protein binding	Pf00084, Pf01823	730	C7	Prion diseases; Complement and coagulation cascades; Systemic lupus erythematosus	Complement and Coagulation Cascades; Allograft Rejection; Complement Activation
P15311	Ezrin [OS=Homo sapiens]	FALSE	3.541	2	1	1	1	586	69.4	6.27	2.46	1	cell differentiation;cell organization and biogenesis;cellular component movement;metabolic process;regulation of biological process;response to stimulus;transport	cytoplasm;cytoskeleton;cytosol;endosome;membrane	protein binding;RNA binding	Pf00373, Pf00769, Pf09379, Pf09380	7430	EZR	Pathogenic Escherichia coli infection; MicroRNAs in cancer; Proteoglycans in cancer; Regulation of actin cytoskeleton; Leukocyte transendothelial migration; Gastric acid secretion	VEGFA-VEGFR2 Signaling Pathway; Pathogenic Escherichia coli infection; AGE/RAGE pathway; Regulation of Actin Cytoskeleton
P07996	thrombospondin-1 [OS=Homo sapiens]	TRUE	3.47	2	1	1	1	1170	129.3	4.94	2.73	1	cell organization and biogenesis;cellular component movement;defense response;metabolic process;regulation of biological process;response to stimulus;transport	cell surface;cytoplasm;endoplasmic reticulum;extracellular;organelle lumen	metal ion binding;protein binding	Pf00090, Pf00093, Pf02412, Pf05735, Pf12947	7057	THBS1	TGF-beta signaling pathway; MicroRNAs in cancer; Rap1 signaling pathway; Phagosome; Focal adhesion; Malaria; Proteoglycans in cancer; p53 signaling pathway; Bladder cancer; ECM-receptor interaction; PI3K-Akt signaling pathway	Focal Adhesion-PI3K-Akt-mTOR-signaling pathway; Apoptosis-related network due to altered Notch3 in ovarian cancer; Senescence and Autophagy in Cancer; Inflammatory Response Pathway; Focal Adhesion; miRNA targets in ECM and membrane receptors; Bladder Cancer; TGF-beta Receptor Signaling; TGF-beta Signaling Pathway
P06870-1	Kallikrein-1 [OS=Homo sapiens]	TRUE	3.435	5	1	2	1	262	28.9	4.83	3.99	1	metabolic process	nucleus	catalytic activity	Pf00089	3816	KLK1	Endocrine and other factor-regulated calcium reabsorption; Renin-angiotensin system	Blood Clotting Cascade
P29966	Myristoylated alanine-rich C-kinase substrate [OS=Homo sapiens]	FALSE	3.402	8	2	3	2	332	31.5	4.45	1.65	2	cell organization and biogenesis;regulation of biological process	cytoplasm;cytoskeleton;membrane;nucleus	protein binding		4082	MARCKS	MicroRNAs in cancer; Fc gamma R-mediated phagocytosis	Brain-Derived Neurotrophic Factor (BDNF) signaling pathway
Q03591	Complement factor H-related protein 1 [OS=Homo sapiens]	FALSE	3.331	7	2	2	2	330	37.6	7.39	0	2	metabolic process;regulation of biological process;response to stimulus	extracellular		Pf00084	3078	CFHR1
P14780	Matrix metalloproteinase-9 [OS=Homo sapiens]	FALSE	3.187	4	2	2	2	707	78.4	6.06	1.9	2	cell differentiation;cell organization and biogenesis;cellular component movement;metabolic process;regulation of biological process;response to stimulus;transport	extracellular	catalytic activity;metal ion binding;protein binding	Pf00040, Pf00045, Pf00413	4318	MMP9	TNF signaling pathway; Hepatitis B; MicroRNAs in cancer; Pathways in cancer; Proteoglycans in cancer; Transcriptional misregulation in cancer; Leukocyte transendothelial migration; Bladder cancer; Endocrine resistance; Estrogen signaling pathway	Spinal Cord Injury; Photodynamic therapy-induced NF-kB survival signaling; AGE/RAGE pathway; Osteopontin Signaling; Matrix Metalloproteinases; Lung fibrosis; Angiogenesis; IL1 and megakaryocytes in obesity; TNF related weak inducer of apoptosis (TWEAK) Signaling Pathway; Endochondral Ossification
Q5T749	Keratinocyte proline-rich protein [OS=Homo sapiens]	FALSE	3.074	2	1	1	1	579	64.1	8.27	2.59	1		cytoplasm	protein binding		448834	KPRP
P32119	Peroxiredoxin-2 [OS=Homo sapiens]	FALSE	2.995	15	2	3	2	198	21.9	5.97	1.86	2	cellular homeostasis;metabolic process;regulation of biological process;response to stimulus	cytoplasm;cytosol	antioxidant activity;catalytic activity	Pf00578, Pf08534, Pf10417	7001	PRDX2		Selenium Micronutrient Network
P35030	Trypsin-3 [OS=Homo sapiens]	FALSE	2.97	4	1	1	1	304	32.5	7.49	1.81	1	cellular component movement;metabolic process;response to stimulus;transport	extracellular	catalytic activity;metal ion binding;protein binding	Pf00089	5646	PRSS3	Neuroactive ligand-receptor interaction; Protein digestion and absorption; Pancreatic secretion; Influenza A
P13671	Complement component c6 [OS=Homo sapiens]	FALSE	2.917	1	1	1	1	934	104.7	6.76	2.34	1	defense response;metabolic process;regulation of biological process;response to stimulus	extracellular	protein binding	Pf00057, Pf00084, Pf00090, Pf01823	729	C6	Prion diseases; Complement and coagulation cascades; Systemic lupus erythematosus	Allograft Rejection; Complement Activation; Complement and Coagulation Cascades
P07357	Complement component C8 alpha chain [OS=Homo sapiens]	FALSE	2.777	3	1	3	1	584	65.1	6.47	1.69	1	defense response;metabolic process;regulation of biological process;response to stimulus	extracellular;membrane	protein binding	Pf00057, Pf00090, Pf01823	731	C8A	Amoebiasis; Prion diseases; Complement and coagulation cascades; Systemic lupus erythematosus	Complement Activation; Allograft Rejection
P78324-2	Isoform 2 of Tyrosine-protein phosphatase non-receptor type substrate 1 [OS=Homo sapiens]	FALSE	2.743	3	1	1	1	508	55.4	6.98	2.42	1	cellular component movement;transport	membrane	protein binding	Pf00047, Pf07654, Pf07679, Pf07686, Pf08205	140885	SIRPA		Prolactin Signaling Pathway; Brain-Derived Neurotrophic Factor (BDNF) signaling pathway; Cardiac Progenitor Differentiation
P08575-1	Receptor-type tyrosine-protein phosphatase C [OS=Homo sapiens]	FALSE	2.718	1	1	3	1	1304	147.2	6.15	3.35	1	cell differentiation;cell proliferation;cellular homeostasis;defense response;metabolic process;regulation of biological process;response to stimulus;transport	cell surface;membrane	catalytic activity;protein binding;receptor activity;signal transducer activity	Pf00041, Pf00102, Pf05109, Pf12453, Pf12567	5788	PTPRC	Primary immunodeficiency; T cell receptor signaling pathway; Cell adhesion molecules (CAMs); Fc gamma R-mediated phagocytosis	EPO Receptor Signaling; T-Cell antigen Receptor (TCR) pathway during Staphylococcus aureus infection; Interferon type I signaling pathways; B Cell Receptor Signaling Pathway
P81605-2	Isoform 2 of Dermcidin [OS=Homo sapiens]	FALSE	2.695	12	1	1	1	121	12.4	7.97	2.94	1	defense response;metabolic process;response to stimulus	extracellular	catalytic activity;protein binding;RNA binding	Pf15291	117159	DCD
P02743	Serum amyloid P-component [OS=Homo sapiens]	TRUE	2.688	4	1	2	1	223	25.4	6.54	4.92	1	cell organization and biogenesis;defense response;metabolic process;regulation of biological process;response to stimulus	extracellular;nucleus	metal ion binding;protein binding	Pf00354, Pf13385	325	APCS
P27918	Properdin [OS=Homo sapiens]	FALSE	2.619	5	2	2	2	469	51.2	7.9	2.98	2	defense response;metabolic process;regulation of biological process;response to stimulus;transport	extracellular;organelle lumen		Pf00090	5199	CFP	Herpes simplex infection	Complement Activation
P07477	Trypsin-1 [OS=Homo sapiens]	FALSE	2.614	8	1	1	1	247	26.5	6.51	2.77	1	cell organization and biogenesis;metabolic process	extracellular	catalytic activity;metal ion binding	Pf00089	5644	PRSS1	Neuroactive ligand-receptor interaction; Protein digestion and absorption; Pancreatic secretion; Influenza A
P49913	cathelicidin antimicrobial peptide [OS=Homo sapiens]	TRUE	2.564	5	1	3	1	170	19.3	9.41	3.35	1	defense response;regulation of biological process;response to stimulus;transport	extracellular;organelle lumen	protein binding	Pf00666, Pf12153	820	CAMP	NOD-like receptor signaling pathway; Tuberculosis; Salivary secretion	Sterol Regulatory Element-Binding Proteins (SREBP) signalling
P62258-1	14-3-3 protein epsilon [OS=Homo sapiens]	FALSE	2.513	4	1	1	1	255	29.2	4.74	0	1	cell organization and biogenesis;cellular component movement;cellular homeostasis;metabolic process;regulation of biological process;response to stimulus;transport	cytoplasm;cytosol;membrane;mitochondrion;nucleus	protein binding;RNA binding	Pf00244	7531	YWHAE	Viral carcinogenesis; Epstein-Barr virus infection; Neurotrophin signaling pathway; Hippo signaling pathway; Oocyte meiosis; Cell cycle; PI3K-Akt signaling pathway	Sudden Infant Death Syndrome (SIDS) Susceptibility Pathways; Myometrial Relaxation and Contraction Pathways; VEGFA-VEGFR2 Signaling Pathway; Calcium Regulation in the Cardiac Cell; Cell Cycle
Q08554-1	Desmocollin-1 [OS=Homo sapiens]	FALSE	2.494	1	1	1	1	894	99.9	5.43	2.1	1	cell death;transport	cytoskeleton;membrane	metal ion binding	Pf00028, Pf01049, Pf08758	1823	DSC1
P43652	Afamin [OS=Homo sapiens]	FALSE	2.336	3	1	1	1	599	69	5.9	0	1	transport	extracellular		Pf00273	173	AFM
P01700	Immunoglobulin lambda variable 1-47 [OS=Homo sapiens]	TRUE	2.305	11	1	3	1	117	12.3	5.91	5.78	1	cell organization and biogenesis;cellular component movement;defense response;metabolic process;regulation of biological process;response to stimulus;transport	extracellular;membrane	catalytic activity;protein binding	Pf07686	28822	IGLV1-47
P18206	Vinculin [OS=Homo sapiens]	FALSE	2.278	1	1	1	1	1134	123.7	5.66	2.34	1	cell growth;cell organization and biogenesis;cellular component movement;regulation of biological process;transport	cytoplasm;cytoskeleton;cytosol;extracellular;membrane;organelle lumen	protein binding;structural molecule activity	Pf01044	7414	VCL	Amoebiasis; Focal adhesion; Adherens junction; Regulation of actin cytoskeleton; Leukocyte transendothelial migration; Bacterial invasion of epithelial cells; Shigellosis	VEGFA-VEGFR2 Signaling Pathway; Integrin-mediated Cell Adhesion; Primary Focal Segmental Glomerulosclerosis FSGS; Focal Adhesion; Regulation of Actin Cytoskeleton
P63000-2	Isoform B of Ras-related C3 botulinum toxin substrate 1 [OS=Homo sapiens]	TRUE	2.244	5	1	1	1	211	23.5	8.63	1.83	1	cell communication;cell organization and biogenesis;cell proliferation;cellular component movement;coagulation;defense response;regulation of biological process;response to stimulus;transport	cytoplasm;cytosol;membrane;nucleus	catalytic activity;nucleotide binding;protein binding	Pf00071, Pf08477	5879	RAC1		Physiological and Pathological Hypertrophy of the Heart; Androgen receptor signaling pathway; Spinal Cord Injury; DNA Damage Response (only ATM dependent); Regulation of Actin Cytoskeleton; Target Of Rapamycin (TOR) Signaling; G13 Signaling Pathway; VEGFA-VEGFR2 Signaling Pathway; EGF/EGFR Signaling Pathway; Amyotrophic lateral sclerosis (ALS); p38 MAPK Signaling Pathway; AGE/RAGE pathway; TGF-be…
P15515	Histatin-1 [OS=Homo sapiens]	FALSE	2.236	28	1	10	1	57	7	9.13	23.96	1	defense response;response to stimulus	extracellular	protein binding		3346	HTN1	Salivary secretion
Q5D862	Filaggrin-2 [OS=Homo sapiens]	FALSE	2.204	0	1	2	1	2391	247.9	8.31	3.96	1	transport	cytoplasm;extracellular;nucleus	metal ion binding;structural molecule activity		388698	FLG2
Q96FQ6	Protein S100-A16 [OS=Homo sapiens]	FALSE	2.189	11	1	1	1	103	11.8	6.79	1.74	1	response to stimulus	cytoplasm;cytosol;membrane;nucleus	metal ion binding;protein binding;RNA binding	Pf01023, Pf13202, Pf13499, Pf13833	140576	S100A16
P05090	apolipoprotein D [OS=Homo sapiens]	FALSE	2.188	6	1	2	1	189	21.3	5.15	4.05	1	cell organization and biogenesis;metabolic process;regulation of biological process;response to stimulus;transport	endoplasmic reticulum;extracellular;ribosome	protein binding;transporter activity	Pf00061, Pf03973, Pf08212	347	APOD
P62158	Calmodulin [OS=Homo sapiens]	FALSE	2.144	11	1	1	1	149	16.8	4.22	2.78	1	cell organization and biogenesis;metabolic process;regulation of biological process;response to stimulus;transport	cytoplasm;cytoskeleton;cytosol;extracellular;membrane;nucleus	catalytic activity;enzyme regulator activity;metal ion binding;protein binding;transporter activity	Pf00036, Pf08726, Pf12763, Pf13202, Pf13405, Pf13499, Pf13833, Pf14658	808; 805; 801	CALM3; CALM2; CALM1	Dopaminergic synapse; Phototransduction; Vascular smooth muscle contraction; Insulin signaling pathway; Amphetamine addiction; cGMP-PKG signaling pathway; Renin secretion; Neurotrophin signaling pathway; Rap1 signaling pathway; Oxytocin signaling pathway; Olfactory transduction; Circadian entrainment; Long-term potentiation; Glioma; Phosphatidylinositol signaling system; Adrenergic signaling in c…	Calcium Regulation in the Cardiac Cell; Myometrial Relaxation and Contraction Pathways; Melatonin metabolism and effects; Endothelin Pathways; Cardiac Hypertrophic Response; MicroRNAs in cardiomyocyte hypertrophy; G13 Signaling Pathway; G Protein Signaling Pathways; Glycogen Metabolism; T-Cell antigen Receptor (TCR) pathway during Staphylococcus aureus infection; Common Pathways Underlying Drug A…
Q9NQH7-1	Probable Xaa-Pro aminopeptidase 3 [OS=Homo sapiens]	FALSE	2.144	3	1	3	1	507	57	6.83	5.42	1	metabolic process	mitochondrion	catalytic activity;metal ion binding	Pf00557, Pf05195	63929	XPNPEP3			Phospho [S248]
P09211	Glutathione S-transferase P [OS=Homo sapiens]	FALSE	2.105	8	1	1	1	210	23.3	5.64	0	1	cell communication;cell proliferation;metabolic process;regulation of biological process;response to stimulus;transport	cytoplasm;cytosol;extracellular;membrane;mitochondrion;nucleus;organelle lumen	antioxidant activity;catalytic activity;enzyme regulator activity;protein binding	Pf00043, Pf02798, Pf14497	2950	GSTP1	Glutathione metabolism; Metabolism of xenobiotics by cytochrome P450; Pathways in cancer; Prostate cancer; Drug metabolism - cytochrome P450; Chemical carcinogenesis; Platinum drug resistance	Metapathway biotransformation; Arachidonate Epoxygenase / Epoxide Hydrolase; NRF2 pathway; Photodynamic therapy-induced NFE2L2 (NRF2) survival signaling; Exercise-induced Circadian Regulation
Q14624-1	Inter-alpha-trypsin inhibitor heavy chain H4 [OS=Homo sapiens]	TRUE	2.057	2	1	1	1	930	103.3	6.98	1.71	1	defense response;metabolic process;regulation of biological process;response to stimulus;transport	cytoplasm;extracellular;membrane;organelle lumen	enzyme regulator activity;protein binding	Pf00092, Pf06668, Pf08487, Pf10138, Pf13444, Pf13519, Pf13768	3700	ITIH4
P14618	Pyruvate kinase PKM [OS=Homo sapiens]	TRUE	2.018	2	1	1	1	531	57.9	7.84	1.89	1	cell death;cell organization and biogenesis;metabolic process;response to stimulus;transport	cytoplasm;cytosol;extracellular;mitochondrion;nucleus;organelle lumen	catalytic activity;metal ion binding;nucleotide binding;protein binding;RNA binding	Pf00224, Pf02887	5315	PKM	Viral carcinogenesis; Central carbon metabolism in cancer; Carbon metabolism; Purine metabolism; Pyruvate metabolism; Type II diabetes mellitus; Glucagon signaling pathway; Glycolysis / Gluconeogenesis; Biosynthesis of amino acids; Metabolic pathways	Photodynamic therapy-induced HIF-1 survival signaling; Amino Acid metabolism; Glycolysis and Gluconeogenesis
P09958	Furin [OS=Homo sapiens]	FALSE	1.942	2	1	2	1	794	86.6	6.47	3.85	1	cell death;cell organization and biogenesis;cell proliferation;metabolic process;regulation of biological process;response to stimulus;transport	cell surface;endoplasmic reticulum;endosome;extracellular;Golgi;membrane;organelle lumen	catalytic activity;enzyme regulator activity;metal ion binding;protein binding	Pf00082, Pf01483, Pf03302, Pf14843	5045	FURIN	Influenza A
P08174-7	Isoform 7 of Complement decay-accelerating factor [OS=Homo sapiens]	FALSE	1.934	2	1	2	1	551	59	8.78	3.57	1	cellular homeostasis;defense response;metabolic process;regulation of biological process;response to stimulus;transport	cell surface;extracellular;membrane	protein binding;receptor activity	Pf00084	1604	CD55		Allograft Rejection; Complement Activation; Complement and Coagulation Cascades
Q9BTM1-2	Isoform 2 of Histone H2A.J [OS=Homo sapiens]	TRUE	1.923	6	1	5	1	151	16.1	10.23	12.06	1	regulation of biological process	chromosome	DNA binding;protein binding	Pf00125, Pf00808	55766	H2AFJ
Q5T750	Skin-specific protein 32 [OS=Homo sapiens]	FALSE	1.866	3	1	4	1	250	26.2	7.97	1.75	1	cell differentiation;metabolic process	cytoplasm;cytoskeleton	structural molecule activity		100129271	C1orf68
P23142	Fibulin-1 [OS=Homo sapiens]	FALSE	1.801	1	1	1	1	703	77.2	5.22	1.95	1	cell organization and biogenesis;metabolic process;regulation of biological process;response to stimulus	extracellular	enzyme regulator activity;metal ion binding;protein binding;structural molecule activity	Pf01821, Pf07645, Pf12662, Pf14670	2192	FBLN1
Q08188	Protein-glutamine gamma-glutamyltransferase E [OS=Homo sapiens]	FALSE	1.737	2	1	1	1	693	76.6	5.86	1.6	1	cell differentiation;cell organization and biogenesis;metabolic process	cytoplasm	catalytic activity;metal ion binding	Pf00868, Pf00927, Pf01841	7053	TGM3
Q8IYB3	Serine/arginine repetitive matrix protein 1 [OS=Homo sapiens]	FALSE	1.713	1	1	3	1	904	102.3	11.84	2.14	1	metabolic process;transport	cytosol;nucleus;spliceosomal complex	DNA binding;protein binding;RNA binding	Pf01480	10250	SRRM1	mRNA surveillance pathway; RNA transport	mRNA Processing
P49747	Cartilage oligomeric matrix protein [OS=Homo sapiens]	FALSE	1.694	1	1	2	1	757	82.8	4.6	1.98	1	cell death;cell organization and biogenesis;regulation of biological process	extracellular	metal ion binding;protein binding;structural molecule activity	Pf02412, Pf05735, Pf07645, Pf11598, Pf12947	1311	COMP	Phagosome; Focal adhesion; Malaria; ECM-receptor interaction; PI3K-Akt signaling pathway	Focal Adhesion; Focal Adhesion-PI3K-Akt-mTOR-signaling pathway
P0DOX6	immunoglobulin mu heavy chain [OS=Homo sapiens]	TRUE	1.675	2	1	1	1	576	63.4	7.87	1.95	1	response to stimulus	extracellular;membrane		Pf07654, Pf08205
Q15080-2	Isoform 2 of Neutrophil cytosol factor 4 [OS=Homo sapiens]	FALSE	1.641	3	1	1	1	348	39	9.01	0	1	cellular homeostasis;metabolic process;regulation of biological process;response to stimulus;transport	cytosol;membrane;vacuole	enzyme regulator activity;protein binding	Pf00018, Pf00787, Pf07653, Pf14604	4689	NCF4
P36222	Chitinase-3-like protein 1 [OS=Homo sapiens]	FALSE	1.621	3	1	1	1	383	42.6	8.46	0	1	cell death;defense response;metabolic process;regulation of biological process;response to stimulus;transport	cytoplasm;endoplasmic reticulum;extracellular;organelle lumen	catalytic activity;structural molecule activity	Pf00704	1116	CHI3L1
P20810-6	Isoform 6 of Calpastatin [OS=Homo sapiens]	FALSE	1.611	2	1	1	1	791	84.9	5.36	0	1	regulation of biological process	cytosol;endoplasmic reticulum;membrane	enzyme regulator activity;protein binding;RNA binding	Pf00748	831	CAST
O95274	Ly6/PLAUR domain-containing protein 3 [OS=Homo sapiens]	FALSE	1.609	5	1	1	1	346	35.9	7.75	0	1	metabolic process	extracellular;membrane	protein binding	Pf00021	27076	LYPD3
P04217	Alpha-1B-glycoprotein [OS=Homo sapiens]	FALSE	1.596	2	1	1	1	495	54.2	5.86	1.83	1	transport	extracellular;organelle lumen	protein binding	Pf00047, Pf13895, Pf13927	1	A1BG
P68431	Histone H3.1 [OS=Homo sapiens]	FALSE	1.593	5	1	4	1	136	15.4	11.12	7.28	1	cell organization and biogenesis;coagulation;metabolic process;regulation of biological process	chromosome;extracellular;membrane;nucleus	catalytic activity;DNA binding;protein binding	Pf00125, Pf15630	8968; 8352; 8351; 8355; 8357; 8358; 8350; 8353; 8354; 8356	HIST1H3F; HIST1H3C; HIST1H3D; HIST1H3G; HIST1H3H; HIST1H3B; HIST1H3A; HIST1H3E; HIST1H3I; HIST1H3J	Transcriptional misregulation in cancer; Systemic lupus erythematosus; Alcoholism	Histone Modifications
P07355-2	Isoform 2 of Annexin A2 [OS=Homo sapiens]	TRUE	1.585	3	1	2	1	357	40.4	8.37	4.21	1	cell organization and biogenesis;regulation of biological process;response to stimulus;transport	cell surface;cytosol;endosome;extracellular;membrane;nucleus;organelle lumen	enzyme regulator activity;metal ion binding;protein binding;RNA binding	Pf00191	302	ANXA2		Prostaglandin Synthesis and Regulation
P62937	peptidyl-prolyl cis-trans isomerase A [OS=Homo sapiens]	FALSE	1.57	5	1	1	1	165	18	7.81	0	1	cell differentiation;cell organization and biogenesis;cellular component movement;metabolic process;regulation of biological process;transport	cytoplasm;cytosol;extracellular;membrane;nucleus;organelle lumen	catalytic activity;protein binding;RNA binding	Pf00160	5478	PPIA		Prolactin Signaling Pathway
P11021	78 kDa glucose-regulated protein [OS=Homo sapiens]	FALSE	1.567	2	1	1	1	654	72.3	5.16	1.63	1	cell communication;cell death;cell differentiation;cell organization and biogenesis;metabolic process;regulation of biological process;response to stimulus;transport	cell surface;cytoplasm;endoplasmic reticulum;membrane;mitochondrion;nucleus;organelle lumen	catalytic activity;metal ion binding;nucleotide binding;protein binding	Pf00012, Pf01968, Pf06723	3309	HSPA5	Prion diseases; Protein export; Protein processing in endoplasmic reticulum; Thyroid hormone synthesis; Antigen processing and presentation	Parkin-Ubiquitin Proteasomal System pathway; Apoptosis-related network due to altered Notch3 in ovarian cancer; MAPK Signaling Pathway; Photodynamic therapy-induced unfolded protein response
P08758	annexin A5 [OS=Homo sapiens]	TRUE	1.558	3	1	1	1	320	35.9	5.05	1.97	1	coagulation;regulation of biological process;response to stimulus;transport	cytoplasm;cytosol;extracellular;membrane	enzyme regulator activity;metal ion binding;protein binding	Pf00191	308	ANXA5		Simplified Interaction Map Between LOXL4 and Oxidative Stress Pathway; Prostaglandin Synthesis and Regulation; Apoptosis-related network due to altered Notch3 in ovarian cancer
P31944	Caspase-14 [OS=Homo sapiens]	FALSE	1.554	5	1	1	1	242	27.7	5.58	0	1	cell death;cell differentiation;metabolic process	cytoplasm;cytosol;nucleus	catalytic activity;protein binding	Pf00656	23581	CASP14
P00918	Carbonic anhydrase 2 [OS=Homo sapiens]	FALSE	1.401	7	1	1	1	260	29.2	7.4	0	1	cellular homeostasis;metabolic process;regulation of biological process;response to stimulus;transport	cytoplasm;cytosol;membrane	catalytic activity;metal ion binding;protein binding	Pf00194	760	CA2	Bile secretion; Proximal tubule bicarbonate reclamation; Pancreatic secretion; Gastric acid secretion; Nitrogen metabolism; Collecting duct acid secretion
P41218	Myeloid cell nuclear differentiation antigen [OS=Homo sapiens]	FALSE	1.399	3	1	1	1	407	45.8	9.76	0	1	cellular component movement;defense response;metabolic process;regulation of biological process;response to stimulus;transport	cytoplasm;extracellular;nucleus;organelle lumen	DNA binding;protein binding;transporter activity	Pf02758, Pf02760	4332	MNDA

## Sheet: S5
Accession	Description	Contaminant	Sum PEP Score	Coverage [%]	# Peptides	# PSMs	# Unique Peptides	# AAs	MW [kDa]	calc. pI	Score Sequest HT: Sequest HT	# Peptides (by Search Engine): Sequest HT	Biological Process	Cellular Component	Molecular Function	Pfam IDs	Entrez Gene ID	Gene Symbol	KEGG Pathways	WikiPathways	Modifications
P35527	Keratin, type I cytoskeletal 9 [OS=Homo sapiens]	TRUE	193.009	73	29	290	28	623	62	5.24	780.39	29	cell death;cell organization and biogenesis	cytosol;membrane;nucleus	structural molecule activity	Pf00038, Pf13166	3857	KRT9
P35908	Keratin, type II cytoskeletal 2 epidermal [OS=Homo sapiens]	TRUE	171.703	63	27	272	22	639	65.4	8	736.73	27	cell death;cell organization and biogenesis;cell proliferation;cellular component movement;metabolic process	cytoskeleton;cytosol;membrane;nucleus	protein binding;structural molecule activity	Pf00038, Pf08614, Pf12128, Pf13166	3849	KRT2
P13645	Keratin, type I cytoskeletal 10 [OS=Homo sapiens]	TRUE	171.046	53	25	268	23	584	58.8	5.21	737.08	25	cell death;cell differentiation;metabolic process	cytoplasm;cytoskeleton;cytosol;membrane;nucleus	structural molecule activity	Pf00038, Pf04111	3858	KRT10	Staphylococcus aureus infection
P02788	Lactotransferrin [OS=Homo sapiens]	TRUE	166.077	56	33	261	33	710	78.1	8.12	660.45	33	cellular homeostasis;defense response;metabolic process;regulation of biological process;response to stimulus;transport	cell surface;cytoplasm;extracellular;nucleus;organelle lumen	catalytic activity;DNA binding;enzyme regulator activity;metal ion binding;protein binding	Pf00405	4057	LTF
P04264	Keratin, type II cytoskeletal 1 [OS=Homo sapiens]	TRUE	161.47	58	29	379	25	644	66	8.12	988.71	29	cell death;defense response;metabolic process;regulation of biological process;response to stimulus;transport	cytoskeleton;cytosol;extracellular;membrane;nucleus	catalytic activity;motor activity;protein binding;receptor activity;structural molecule activity	Pf00038, Pf01576, Pf05103, Pf05957, Pf12128, Pf13166, Pf13514	3848	KRT1		Corticotropin-releasing hormone signaling pathway
P02768-1	Serum albumin [OS=Homo sapiens]	TRUE	101.783	44	21	212	21	609	69.3	6.28	516.14	21	cell communication;cell organization and biogenesis;metabolic process;regulation of biological process;response to stimulus;transport	cytoplasm;endoplasmic reticulum;extracellular;Golgi;nucleus;organelle lumen	antioxidant activity;catalytic activity;DNA binding;metal ion binding;protein binding	Pf00273	213	ALB	Thyroid hormone synthesis	Vitamin B12 Metabolism; Selenium Micronutrient Network; Folate Metabolism
P05164-3	Isoform H7 of Myeloperoxidase [OS=Homo sapiens]	TRUE	96.819	35	22	127	21	777	87.2	9.07	299.71	22	cell organization and biogenesis;defense response;metabolic process;regulation of biological process;response to stimulus;transport	extracellular;mitochondrion;nucleus;organelle lumen;vacuole	antioxidant activity;catalytic activity;metal ion binding	Pf03098	4353	MPO		Vitamin B12 Metabolism; Selenium Micronutrient Network; Benzene metabolism; Folate Metabolism
P06702	Protein S100-A9 [OS=Homo sapiens]	TRUE	87.072	85	9	1699	9	114	13.2	6.13	4733.55	9	cell communication;cell death;cell organization and biogenesis;cellular component movement;defense response;metabolic process;regulation of biological process;response to stimulus;transport	cytoplasm;cytoskeleton;cytosol;extracellular;membrane;nucleus;organelle lumen	antioxidant activity;catalytic activity;metal ion binding;protein binding;signal transducer activity	Pf00036, Pf01023, Pf13499, Pf13833	6280	S100A9		IL1 and megakaryocytes in obesity
P01009-1	alpha-1-antitrypsin [OS=Homo sapiens]	TRUE	82.5	39	14	92	14	418	46.7	5.59	243.69	14	cell organization and biogenesis;coagulation;defense response;metabolic process;regulation of biological process;response to stimulus;transport	endoplasmic reticulum;extracellular;Golgi;membrane;organelle lumen	enzyme regulator activity;protein binding	Pf00079	5265	SERPINA1	Complement and coagulation cascades	Lung fibrosis; Complement and Coagulation Cascades; NRF2 pathway
P02533	Keratin, type I cytoskeletal 14 [OS=Homo sapiens]	TRUE	73.229	38	15	68	8	472	51.5	5.16	160.47	15	cell death;cell differentiation;cell organization and biogenesis;response to stimulus	cytoplasm;cytosol;nucleus	protein binding;structural molecule activity	Pf00038, Pf13514	3861	KRT14		Corticotropin-releasing hormone signaling pathway
P13647	keratin, type II cytoskeletal 5 [OS=Homo sapiens]	TRUE	68.454	36	17	101	11	590	62.3	7.74	246.9	17	cell death;cell organization and biogenesis;metabolic process	cytoplasm;cytosol;membrane;mitochondrion;nucleus	catalytic activity;motor activity;protein binding;structural molecule activity	Pf00038, Pf01576, Pf02994, Pf03961, Pf04111, Pf05957, Pf12128	3852	KRT5
P69905	Hemoglobin subunit alpha [OS=Homo sapiens]	TRUE	66.896	58	6	236	6	142	15.2	8.68	626.14	6	cell organization and biogenesis;metabolic process;regulation of biological process;response to stimulus;transport	cytosol;extracellular;membrane;organelle lumen	antioxidant activity;catalytic activity;metal ion binding;protein binding;transporter activity	Pf00042	3040; 3039	HBA2; HBA1	Malaria; African trypanosomiasis	Vitamin B12 Metabolism; Selenium Micronutrient Network; Effects of Nitric Oxide; Folate Metabolism
P30740	Leukocyte elastase inhibitor [OS=Homo sapiens]	TRUE	60.572	39	13	64	13	379	42.7	6.28	136.87	13	regulation of biological process;transport	cytoplasm;extracellular;membrane;organelle lumen	enzyme regulator activity	Pf00079	1992	SERPINB1	Amoebiasis
P68871	Hemoglobin subunit beta [OS=Homo sapiens]	TRUE	60.029	78	10	125	5	147	16	7.28	313.07	10	cell organization and biogenesis;coagulation;metabolic process;regulation of biological process;response to stimulus;transport	cytosol;extracellular;organelle lumen	antioxidant activity;catalytic activity;metal ion binding;protein binding;transporter activity	Pf00042	3043	HBB	Malaria; African trypanosomiasis	Folate Metabolism; Vitamin B12 Metabolism; Selenium Micronutrient Network
Q9UGM3-1	deleted in malignant brain tumors 1 protein [OS=Homo sapiens]	FALSE	58.772	29	13	175	13	2413	260.6	5.44	328.77	13	cell differentiation;defense response;development;metabolic process;regulation of biological process;response to stimulus;transport	cytoplasm;extracellular;membrane	protein binding;receptor activity;signal transducer activity	Pf00100, Pf00431, Pf00530	1755	DMBT1	Salivary secretion
P01834	immunoglobulin kappa constant [OS=Homo sapiens]	TRUE	56.999	80	7	160	2	107	11.8	6.52	419.84	7	cell organization and biogenesis;cellular component movement;defense response;metabolic process;regulation of biological process;response to stimulus;transport	extracellular;membrane	catalytic activity;protein binding	Pf07654	3514	IGKC
P0DOX7	immunoglobulin kappa light chain [OS=Homo sapiens]	TRUE	56.075	49	7	94	2	214	23.4	7.17	258.09	7	response to stimulus	extracellular;membrane		Pf00047, Pf07654, Pf07679, Pf07686, Pf13927
P02538	Keratin, type II cytoskeletal 6A [OS=Homo sapiens]	TRUE	55.051	32	15	77	3	564	60	8	187.3	15	cell death;cell differentiation;cell organization and biogenesis;defense response;metabolic process;regulation of biological process;response to stimulus	cytosol;membrane;nucleus	protein binding;structural molecule activity	Pf00038, Pf04111, Pf13166	3853	KRT6A		Ectoderm Differentiation
P04259	keratin, type II cytoskeletal 6B [OS=Homo sapiens]	FALSE	52.715	30	14	83	2	564	60	8	202.8	14	cell death;cell organization and biogenesis;metabolic process	cytosol	catalytic activity;motor activity;protein binding;structural molecule activity	Pf00038, Pf01576, Pf04111, Pf13166	3854	KRT6B
P01876	immunoglobulin heavy constant alpha 1 [OS=Homo sapiens]	TRUE	50.752	43	10	92	7	353	37.6	6.51	234.76	10	cell organization and biogenesis;cellular component movement;defense response;metabolic process;regulation of biological process;response to stimulus;transport	extracellular;membrane	protein binding	Pf07654, Pf08205	3493	IGHA1		Inflammatory Response Pathway
P25311	Zinc-alpha-2-glycoprotein [OS=Homo sapiens]	TRUE	48.589	47	12	68	12	298	34.2	6.05	158.59	12	metabolic process;regulation of biological process;response to stimulus;transport	extracellular;membrane;nucleus	catalytic activity;protein binding;transporter activity	Pf00129, Pf07654	563	AZGP1
P0DOX5	immunoglobulin gamma-1 heavy chain [OS=Homo sapiens]	TRUE	45.758	28	9	75	7	449	49.3	8.72	187.25	9	response to stimulus	extracellular;membrane		Pf07654, Pf07686, Pf08205
P08779	Keratin, type I cytoskeletal 16 [OS=Homo sapiens]	FALSE	45.633	32	13	54	6	473	51.2	5.05	112.89	13	cell death;cell differentiation;cell organization and biogenesis;cell proliferation;cellular component movement;defense response;regulation of biological process;response to stimulus	cytoskeleton;cytosol;nucleus	protein binding;structural molecule activity	Pf00038, Pf07888, Pf13514	3868	KRT16
P01011-1	Alpha-1-antichymotrypsin [OS=Homo sapiens]	TRUE	45.212	30	10	47	10	423	47.6	5.52	99.87	10	defense response;regulation of biological process;response to stimulus;transport	extracellular;nucleus;organelle lumen	DNA binding;enzyme regulator activity;protein binding	Pf00079	12	SERPINA3		Folate Metabolism; Vitamin B12 Metabolism; Selenium Micronutrient Network
P02763	Alpha-1-acid glycoprotein 1 [OS=Homo sapiens]	TRUE	44.587	41	7	105	5	201	23.5	5.02	262.76	7	defense response;regulation of biological process;response to stimulus;transport	extracellular;organelle lumen	protein binding	Pf00061	5004	ORM1
P08311	Cathepsin G [OS=Homo sapiens]	TRUE	42.89	36	8	194	8	255	28.8	11.19	318.85	8	cell organization and biogenesis;defense response;metabolic process;regulation of biological process;response to stimulus;transport	cell surface;extracellular;membrane;nucleus;organelle lumen	catalytic activity;protein binding	Pf00089	1511	CTSG	Lysosome; Amoebiasis; Neuroactive ligand-receptor interaction; Renin-angiotensin system; Systemic lupus erythematosus	ACE Inhibitor Pathway
P01037	Cystatin-SN [OS=Homo sapiens]	TRUE	41.576	57	6	94	4	141	16.4	7.21	242.78	6	regulation of biological process;response to stimulus	extracellular	enzyme regulator activity;protein binding	Pf00031	1469	CST1	Salivary secretion
P04083	annexin A1 [OS=Homo sapiens]	TRUE	39.612	36	10	62	10	346	38.7	7.02	120.36	10	cell differentiation;cell organization and biogenesis;cellular component movement;defense response;metabolic process;regulation of biological process;response to stimulus;transport	cell surface;cytoplasm;cytoskeleton;cytosol;endosome;extracellular;membrane;nucleus;vacuole	catalytic activity;DNA binding;enzyme regulator activity;metal ion binding;protein binding;RNA binding;structural molecule activity	Pf00191	301	ANXA1		Prostaglandin Synthesis and Regulation; Integrated Breast Cancer Pathway; VEGFA-VEGFR2 Signaling Pathway; Spinal Cord Injury
P00747	Plasminogen [OS=Homo sapiens]	FALSE	39.481	19	12	34	12	810	90.5	7.24	73.61	12	cell organization and biogenesis;coagulation;metabolic process;regulation of biological process;transport	cell surface;extracellular;membrane;organelle lumen	catalytic activity;protein binding	Pf00024, Pf00051, Pf00089, Pf09342, Pf13365	5340	PLG	Neuroactive ligand-receptor interaction; Complement and coagulation cascades; Staphylococcus aureus infection; Influenza A	Vitamin B12 Metabolism; Folate Metabolism; Blood Clotting Cascade; Complement and Coagulation Cascades; Selenium Micronutrient Network
P60709	Actin, cytoplasmic 1 [OS=Homo sapiens]	TRUE	37.509	32	9	42	4	375	41.7	5.48	94.62	9	cell organization and biogenesis;cellular component movement;metabolic process;regulation of biological process;response to stimulus	cytoplasm;cytoskeleton;cytosol;membrane	DNA binding;nucleotide binding;protein binding;structural molecule activity	Pf00022	60	ACTB	Arrhythmogenic right ventricular cardiomyopathy (ARVC); Tight junction; Pathogenic Escherichia coli infection; Dilated cardiomyopathy; Hippo signaling pathway; Rap1 signaling pathway; Oxytocin signaling pathway; Thyroid hormone signaling pathway; Phagosome; Apoptosis; Focal adhesion; Proteoglycans in cancer; Salmonella infection; Adherens junction; Regulation of actin cytoskeleton; Leukocyte tran…	Pathogenic Escherichia coli infection; Fas Ligand (FasL) pathway and Stress induction of Heat Shock Proteins (HSP) regulation; Myometrial Relaxation and Contraction Pathways; Common Pathways Underlying Drug Addiction; Arrhythmogenic Right Ventricular Cardiomyopathy; Focal Adhesion; Regulation of Actin Cytoskeleton
P01008	Antithrombin-III [OS=Homo sapiens]	TRUE	36.6	25	9	27	9	464	52.6	6.71	48.46	9	coagulation;defense response;metabolic process;regulation of biological process;response to stimulus;transport	extracellular;membrane;organelle lumen	enzyme regulator activity;protein binding	Pf00079	462	SERPINC1	Complement and coagulation cascades	Complement and Coagulation Cascades
P01036	Cystatin-S [OS=Homo sapiens]	TRUE	35.306	56	5	63	3	141	16.2	5.02	164.58	5	regulation of biological process;response to stimulus	extracellular	enzyme regulator activity	Pf00031	1472	CST4	Salivary secretion
P02042	Hemoglobin subunit delta [OS=Homo sapiens]	TRUE	35.248	63	8	64	3	147	16	8.05	165.82	8	coagulation;transport	cytosol	metal ion binding;protein binding;transporter activity	Pf00042	3045	HBD
P05109	Protein S100-A8 [OS=Homo sapiens]	TRUE	33.964	62	6	235	6	93	10.8	7.03	732.14	6	cell death;cellular component movement;defense response;metabolic process;regulation of biological process;response to stimulus;transport	cytoplasm;cytoskeleton;cytosol;extracellular;membrane;nucleus;organelle lumen	metal ion binding;protein binding	Pf01023, Pf13499	6279	S100A8
P10153	Non-secretory ribonuclease [OS=Homo sapiens]	FALSE	33.792	20	3	30	3	161	18.3	8.73	99.81	3	defense response;metabolic process;response to stimulus;transport	extracellular;organelle lumen;vacuole	catalytic activity	Pf00074	6036	RNASE2
P0DOX8	Immunoglobulin lambda-1 light chain [OS=Homo sapiens]	FALSE	30.903	32	4	51	1	216	22.8	6.76	161.37	4	response to stimulus	extracellular;membrane		Pf07654, Pf07679, Pf07686, Pf08205, Pf13927
P04040	catalase [OS=Homo sapiens]	TRUE	30.323	20	7	23	7	527	59.7	7.39	44.57	7	cell differentiation;cell organization and biogenesis;metabolic process;regulation of biological process;response to stimulus;transport	cytosol;endoplasmic reticulum;extracellular;Golgi;membrane;mitochondrion;organelle lumen;vacuole	antioxidant activity;catalytic activity;metal ion binding;nucleotide binding;protein binding	Pf00199, Pf06628	847	CAT	Peroxisome; Longevity regulating pathway - multiple species; Carbon metabolism; FoxO signaling pathway; Amyotrophic lateral sclerosis (ALS); Glyoxylate and dicarboxylate metabolism; Tryptophan metabolism; Longevity regulating pathway	DNA Damage Response (only ATM dependent); Tryptophan metabolism; Folate Metabolism; Amyotrophic lateral sclerosis (ALS); Oxidative Stress; Selenium Micronutrient Network
P0DOY2	immunoglobulin lambda constant 2 [OS=Homo sapiens]	TRUE	30.297	65	4	53	1	106	11.3	7.24	165.63	4	cell organization and biogenesis;cellular component movement;defense response;metabolic process;regulation of biological process;response to stimulus;transport	extracellular;membrane	catalytic activity;protein binding	Pf07654, Pf13927	3538	IGLC2
P0DOX2	Immunoglobulin alpha-2 heavy chain [OS=Homo sapiens]	TRUE	29.893	29	8	56	5	455	48.9	6.81	136.51	8	response to stimulus	extracellular;membrane		Pf07654, Pf08205
P01591	Immunoglobulin J chain [OS=Homo sapiens]	TRUE	28.876	35	6	56	6	159	18.1	5.24	96.37	6	cellular component movement;defense response;regulation of biological process;response to stimulus;transport	extracellular	DNA binding;protein binding	Pf15097	3512	IGJ; JCHAIN
P12724	eosinophil cationic protein [OS=Homo sapiens]	TRUE	27.415	33	4	70	4	160	18.4	10.02	187.44	4	defense response;metabolic process;response to stimulus;transport	extracellular;organelle lumen	catalytic activity	Pf00074	6037	RNASE3	Asthma
Q9NSB2	Keratin, type II cuticular Hb4 [OS=Homo sapiens]	FALSE	27.413	28	12	25	10	600	64.8	7.56	51.87	12	cell death;cell organization and biogenesis;regulation of biological process	cytoskeleton;cytosol	catalytic activity;motor activity;protein binding;structural molecule activity	Pf00038, Pf01576, Pf05557, Pf09726, Pf09728, Pf13514	3890	KRT84
Q15323	Keratin, type I cuticular Ha1 [OS=Homo sapiens]	FALSE	25.513	27	8	17	4	416	47.2	4.88	37.37	8	cell death;cell organization and biogenesis	cytosol	protein binding;structural molecule activity	Pf00038, Pf04156, Pf13514, Pf14362, Pf14643	3881	KRT31
P04406	glyceraldehyde-3-phosphate dehydrogenase [OS=Homo sapiens]	TRUE	23.801	26	6	12	6	335	36	8.46	24.85	6	cell death;cell organization and biogenesis;defense response;metabolic process;regulation of biological process;response to stimulus	cytoplasm;cytoskeleton;cytosol;membrane;nucleus	catalytic activity;enzyme regulator activity;nucleotide binding;protein binding	Pf00044, Pf02800	2597	GAPDH	HIF-1 signaling pathway; Carbon metabolism; Alzheimer's disease; Glycolysis / Gluconeogenesis; Biosynthesis of amino acids; Metabolic pathways	Cori Cycle; Glycolysis and Gluconeogenesis; Alzheimers Disease; Sudden Infant Death Syndrome (SIDS) Susceptibility Pathways
P01833	Polymeric immunoglobulin receptor [OS=Homo sapiens]	TRUE	23.788	11	7	37	7	764	83.2	5.74	73.45	7	cell organization and biogenesis;regulation of biological process;response to stimulus;transport	extracellular;membrane	protein binding;receptor activity;signal transducer activity		5284	PIGR	Intestinal immune network for IgA production
P07737	profilin-1 [OS=Homo sapiens]	TRUE	23.575	56	6	38	6	140	15	8.27	91.7	6	cell organization and biogenesis;regulation of biological process;response to stimulus	cytoplasm;cytoskeleton;cytosol;membrane;nucleus	enzyme regulator activity;nucleotide binding;protein binding;RNA binding	Pf00235	5216	PFN1	Rap1 signaling pathway; Salmonella infection; Regulation of actin cytoskeleton; Shigellosis	VEGFA-VEGFR2 Signaling Pathway; Regulation of Actin Cytoskeleton; Association Between Physico-Chemical Features and Toxicity Associated Pathways; G13 Signaling Pathway
P12273	Prolactin-inducible protein [OS=Homo sapiens]	TRUE	23.504	57	7	33	7	146	16.6	8.05	69.31	7	metabolic process;regulation of biological process;response to stimulus;transport	extracellular;membrane;nucleus	catalytic activity;protein binding	Pf05326	5304	PIP
P02787	Serotransferrin [OS=Homo sapiens]	TRUE	22.595	15	8	12	8	698	77	7.12	21.78	8	cell organization and biogenesis;cellular homeostasis;metabolic process;regulation of biological process;response to stimulus;transport	cell surface;endosome;extracellular;membrane;organelle lumen	enzyme regulator activity;metal ion binding;protein binding;transporter activity	Pf00405, Pf12974	7018	TF	HIF-1 signaling pathway; Mineral absorption	Differentiation Pathway; Sudden Infant Death Syndrome (SIDS) Susceptibility Pathways; Iron metabolism in placenta
P68032	Actin, alpha cardiac muscle 1 [OS=Homo sapiens]	FALSE	22.235	19	6	30	1	377	42	5.39	59.63	6	cell death;cell organization and biogenesis;cellular component movement;regulation of biological process;response to stimulus	cytoplasm;cytoskeleton;cytosol;membrane	catalytic activity;nucleotide binding;protein binding	Pf00022	70	ACTC1	Dilated cardiomyopathy; Adrenergic signaling in cardiomyocytes; Cardiac muscle contraction; Hypertrophic cardiomyopathy (HCM)	Myometrial Relaxation and Contraction Pathways; Striated Muscle Contraction; Cardiac Progenitor Differentiation
Q96DA0	Zymogen granule protein 16 homolog B [OS=Homo sapiens]	TRUE	21.879	40	5	23	5	208	22.7	7.39	56.41	5		extracellular			124220	ZG16B
P00738	Haptoglobin [OS=Homo sapiens]	TRUE	21.407	15	6	24	6	406	45.2	6.58	56.19	6	defense response;metabolic process;regulation of biological process;response to stimulus;transport	extracellular;organelle lumen	antioxidant activity;catalytic activity;protein binding	Pf00089	3240	HP
P01859	Immunoglobulin heavy constant gamma 2 [OS=Homo sapiens]	TRUE	21.264	25	6	38	4	326	35.9	7.59	87.92	6	cell organization and biogenesis;defense response;metabolic process;regulation of biological process;response to stimulus	extracellular;membrane	catalytic activity;protein binding	Pf07654, Pf08205	3501	IGHG2
P04004	Vitronectin [OS=Homo sapiens]	TRUE	21.128	11	4	31	4	478	54.3	5.8	58.07	4	cell differentiation;cell organization and biogenesis;regulation of biological process;response to stimulus;transport	cytoplasm;endoplasmic reticulum;extracellular;organelle lumen	protein binding;receptor activity	Pf00045, Pf01033	7448	VTN	Focal adhesion; Proteoglycans in cancer; Complement and coagulation cascades; ECM-receptor interaction; PI3K-Akt signaling pathway	Focal Adhesion-PI3K-Akt-mTOR-signaling pathway; Senescence and Autophagy in Cancer; Focal Adhesion; Primary Focal Segmental Glomerulosclerosis FSGS; Inflammatory Response Pathway
P24158	Myeloblastin [OS=Homo sapiens]	TRUE	20.476	28	4	21	4	256	27.8	8.35	64.18	4	cell differentiation;coagulation;metabolic process;regulation of biological process;response to stimulus;transport	cytosol;extracellular;membrane;organelle lumen	catalytic activity;protein binding	Pf00089, Pf09342	5657	PRTN3
P80511	Protein S100-A12 [OS=Homo sapiens]	TRUE	20.377	63	3	29	3	92	10.6	6.25	117.29	3	cellular component movement;defense response;metabolic process;regulation of biological process;response to stimulus;transport	cytoplasm;cytoskeleton;cytosol;extracellular;membrane;nucleus;organelle lumen	metal ion binding;protein binding	Pf01023, Pf13499	6283	S100A12
P01024	Complement C3 [OS=Homo sapiens]	TRUE	20.269	7	7	16	7	1663	187	6.4	39.26	7	defense response;metabolic process;regulation of biological process;response to stimulus;transport	extracellular;membrane;organelle lumen	catalytic activity;enzyme regulator activity;protein binding	Pf00207, Pf01759, Pf01821, Pf01835, Pf07677, Pf07678, Pf07703, Pf10569, Pf11974	718	C3	Viral carcinogenesis; Chagas disease (American trypanosomiasis); Leishmaniasis; Tuberculosis; Pertussis; Phagosome; Complement and coagulation cascades; Systemic lupus erythematosus; Herpes simplex infection; Staphylococcus aureus infection; Legionellosis	TYROBP Causal Network; Complement and Coagulation Cascades; Allograft Rejection; Complement Activation
Q14525	Keratin, type I cuticular Ha3-II [OS=Homo sapiens]	FALSE	19.934	23	7	12	3	404	46.2	4.84	22.49	7	cell death;transport	cytosol;membrane	catalytic activity;motor activity;protein binding;structural molecule activity	Pf00038, Pf00529, Pf01576, Pf04156, Pf13514, Pf14362	3884	KRT33B
P06870-1	Kallikrein-1 [OS=Homo sapiens]	TRUE	19.797	16	3	36	3	262	28.9	4.83	82.22	3	metabolic process	nucleus	catalytic activity	Pf00089	3816	KLK1	Endocrine and other factor-regulated calcium reabsorption; Renin-angiotensin system	Blood Clotting Cascade
P21333	Filamin-A [OS=Homo sapiens]	TRUE	19.346	4	6	9	6	2647	280.6	6.06	21.82	6	cell organization and biogenesis;cellular component movement;metabolic process;regulation of biological process;response to stimulus;transport	cytoplasm;cytoskeleton;cytosol;extracellular;membrane;nucleus	protein binding;RNA binding;signal transducer activity	Pf00307, Pf00630	2316	FLNA	MAPK signaling pathway; Focal adhesion; Proteoglycans in cancer; Salmonella infection	Prolactin Signaling Pathway; MAPK Signaling Pathway; Androgen receptor signaling pathway; Hypothesized Pathways in Pathogenesis of Cardiovascular Disease; IL-4 Signaling Pathway; Focal Adhesion
P19012	Keratin, type I cytoskeletal 15 [OS=Homo sapiens]	FALSE	19.266	14	7	27	2	456	49.2	4.77	60.18	7	cell death;cell organization and biogenesis	cytosol;nucleus	protein binding;structural molecule activity	Pf00038	3866	KRT15
P68104	Elongation factor 1-alpha 1 [OS=Homo sapiens]	TRUE	18.545	17	6	22	6	462	50.1	9.01	58.25	6	metabolic process;regulation of biological process;response to stimulus;transport	cytoplasm;cytoskeleton;cytosol;extracellular;membrane;nucleus;organelle lumen	catalytic activity;nucleotide binding;protein binding;RNA binding	Pf00009, Pf03143, Pf03144	1915	EEF1A1	RNA transport; Legionellosis	Translation Factors
P15924-1	Desmoplakin [OS=Homo sapiens]	FALSE	18.486	4	8	12	8	2871	331.6	6.81	13.78	8	cell death;cell differentiation;cell organization and biogenesis;metabolic process;regulation of biological process;response to stimulus;transport	cytoplasm;cytoskeleton;membrane;nucleus	catalytic activity;motor activity;protein binding;RNA binding;structural molecule activity	Pf00038, Pf00681, Pf01540, Pf01576, Pf02463, Pf04111, Pf04156, Pf05483, Pf05557, Pf05622, Pf06008, Pf06160, Pf06637, Pf07888, Pf10174, Pf12072, Pf12128, Pf13166	1832	DSP	Arrhythmogenic right ventricular cardiomyopathy (ARVC)	Arrhythmogenic Right Ventricular Cardiomyopathy; Lung fibrosis
P05155-3	Isoform 3 of Plasma protease C1 inhibitor [OS=Homo sapiens]	TRUE	18.246	15	7	15	7	505	55.7	6.4	28.8	7	defense response;metabolic process;regulation of biological process;response to stimulus;transport	extracellular;organelle lumen	enzyme regulator activity;protein binding	Pf00079	710	SERPING1		Complement and Coagulation Cascades
P11678	Eosinophil peroxidase [OS=Homo sapiens]	TRUE	18.212	11	7	12	6	715	81	10.29	25.19	7	cellular component movement;defense response;metabolic process;regulation of biological process;response to stimulus;transport	extracellular;organelle lumen	antioxidant activity;catalytic activity;metal ion binding	Pf03098	8288	EPX	Asthma
P80188	Neutrophil gelatinase-associated lipocalin [OS=Homo sapiens]	TRUE	17.942	32	5	19	5	198	22.6	8.91	38.32	5	cell communication;cell death;cell organization and biogenesis;cellular homeostasis;defense response;regulation of biological process;response to stimulus;transport	cytosol;extracellular;organelle lumen	metal ion binding;protein binding;transporter activity	Pf00061	3934	LCN2
Q3SY84	Keratin, type II cytoskeletal 71 [OS=Homo sapiens]	FALSE	17.525	16	7	17	6	523	57.3	6.61	36.57	7	cell death;cell organization and biogenesis	cytoplasm;cytoskeleton;cytosol	protein binding;structural molecule activity	Pf00038, Pf09726, Pf12128	112802	KRT71
P61626	lysozyme c [OS=Homo sapiens]	TRUE	17.421	41	4	24	4	148	16.5	9.16	69.94	4	defense response;metabolic process;response to stimulus;transport	extracellular;organelle lumen	catalytic activity;protein binding	Pf00062	4069	LYZ	Salivary secretion
P03973	Antileukoproteinase [OS=Homo sapiens]	TRUE	17.145	27	4	53	4	132	14.3	8.75	129.93	4	defense response;regulation of biological process;response to stimulus;transport	extracellular;Golgi;organelle lumen	DNA binding;enzyme regulator activity;protein binding;RNA binding	Pf00095	6590	SLPI
P40199	Carcinoembryonic antigen-related cell adhesion molecule 6 [OS=Homo sapiens]	TRUE	17.001	17	4	28	3	344	37.2	5.82	55.43	4	cell communication;cellular component movement;regulation of biological process;response to stimulus;transport	membrane	protein binding	Pf00047, Pf07679, Pf07686, Pf13895, Pf13927	4680	CEACAM6
P11215-2	Isoform 2 of Integrin alpha-M [OS=Homo sapiens]	TRUE	15.055	5	5	9	5	1153	127.2	7.23	12.93	5	cell differentiation;cell organization and biogenesis;cellular component movement;regulation of biological process;response to stimulus;transport	cell surface;membrane	metal ion binding;protein binding	Pf00092, Pf00357, Pf01839, Pf08441, Pf13519	3684	ITGAM		Integrin-mediated Cell Adhesion; TYROBP Causal Network; Focal Adhesion; Microglia Pathogen Phagocytosis Pathway
P0DOX6	immunoglobulin mu heavy chain [OS=Homo sapiens]	TRUE	15.006	13	5	13	5	576	63.4	7.87	26.42	5	response to stimulus	extracellular;membrane		Pf07654, Pf08205
P08493-2	Isoform 2 of Matrix Gla protein [OS=Homo sapiens]	TRUE	14.647	19	2	16	2	128	15.3	9.32	44.01	2	cell differentiation;regulation of biological process	extracellular	metal ion binding;protein binding;structural molecule activity	Pf00594	4256	MGP		Endochondral Ossification; NOTCH1 regulation of human endothelial cell calcification
P02814	Submaxillary gland androgen-regulated protein 3B [OS=Homo sapiens]	TRUE	14.241	66	2	97	2	79	8.2	9.57	236.86	2		extracellular	protein binding	Pf15621	10879	SMR3B
P14618	Pyruvate kinase PKM [OS=Homo sapiens]	TRUE	14.082	17	6	15	6	531	57.9	7.84	27.06	6	cell death;cell organization and biogenesis;metabolic process;response to stimulus;transport	cytoplasm;cytosol;extracellular;mitochondrion;nucleus;organelle lumen	catalytic activity;metal ion binding;nucleotide binding;protein binding;RNA binding	Pf00224, Pf02887	5315	PKM	Viral carcinogenesis; Central carbon metabolism in cancer; Carbon metabolism; Purine metabolism; Pyruvate metabolism; Type II diabetes mellitus; Glucagon signaling pathway; Glycolysis / Gluconeogenesis; Biosynthesis of amino acids; Metabolic pathways	Photodynamic therapy-induced HIF-1 survival signaling; Amino Acid metabolism; Glycolysis and Gluconeogenesis
Q04695	Keratin, type I cytoskeletal 17 [OS=Homo sapiens]	FALSE	14.077	12	6	16	2	432	48.1	5.02	27.24	6	cell death;cell organization and biogenesis;regulation of biological process;response to stimulus	cytoplasm;cytoskeleton;cytosol	protein binding;receptor activity;signal transducer activity;structural molecule activity	Pf00038, Pf07888	3872	KRT17
P04745	alpha-amylase 1 [OS=Homo sapiens]	TRUE	13.984	9	3	5	3	511	57.7	6.93	12.74	3	metabolic process	extracellular	catalytic activity;metal ion binding;protein binding	Pf00128, Pf02806	276; 278; 277	AMY1A; AMY1C; AMY1B	Starch and sucrose metabolism; Carbohydrate digestion and absorption; Salivary secretion; Metabolic pathways
P62937	peptidyl-prolyl cis-trans isomerase A [OS=Homo sapiens]	FALSE	13.773	21	4	11	4	165	18	7.81	21.29	4	cell differentiation;cell organization and biogenesis;cellular component movement;metabolic process;regulation of biological process;transport	cytoplasm;cytosol;extracellular;membrane;nucleus;organelle lumen	catalytic activity;protein binding;RNA binding	Pf00160	5478	PPIA		Prolactin Signaling Pathway
Q02413	Desmoglein-1 [OS=Homo sapiens]	FALSE	13.495	7	5	8	5	1049	113.7	5.03	13.84	5	cell death;cell organization and biogenesis;regulation of biological process;response to stimulus;transport	cytoskeleton;cytosol;membrane	metal ion binding;protein binding	Pf00028, Pf01049	1828	DSG1	Staphylococcus aureus infection
P02766	Transthyretin [OS=Homo sapiens]	TRUE	13.203	48	4	9	4	147	15.9	5.76	22.7	4	cell organization and biogenesis;metabolic process;transport	cytoplasm;extracellular;organelle lumen	protein binding	Pf00576	7276	TTR	Thyroid hormone synthesis
Q14533	Keratin, type II cuticular Hb1 [OS=Homo sapiens]	FALSE	13.174	11	4	8	1	505	54.9	5.47	15.3	4	cell death;transport	cytosol	protein binding;structural molecule activity	Pf00038, Pf07888, Pf07926, Pf11559	3887	KRT81
P02675	Fibrinogen beta chain [OS=Homo sapiens]	FALSE	12.757	12	4	10	4	491	55.9	8.27	13.55	4	cell organization and biogenesis;coagulation;defense response;metabolic process;regulation of biological process;response to stimulus;transport	cell surface;cytoplasm;extracellular;membrane;organelle lumen	protein binding;structural molecule activity	Pf00147, Pf08702	2244	FGB	Complement and coagulation cascades; Platelet activation	VEGFA-VEGFR2 Signaling Pathway; Blood Clotting Cascade; Complement and Coagulation Cascades
P04792	Heat shock protein beta-1 [OS=Homo sapiens]	TRUE	12.748	35	4	13	4	205	22.8	6.4	30.27	4	cellular component movement;metabolic process;regulation of biological process;response to stimulus	cytoplasm;cytoskeleton;cytosol;membrane;nucleus;proteasome	enzyme regulator activity;protein binding;RNA binding	Pf00011	3315	HSPB1	Amoebiasis; Epstein-Barr virus infection; VEGF signaling pathway; MAPK signaling pathway	MAPK Signaling Pathway; VEGFA-VEGFR2 Signaling Pathway; p38 MAPK Signaling Pathway; Fas Ligand (FasL) pathway and Stress induction of Heat Shock Proteins (HSP) regulation; ATM Signaling Network in Development and Disease; Apoptosis-related network due to altered Notch3 in ovarian cancer
Q6MZM9	Proline-rich protein 27 [OS=Homo sapiens]	TRUE	12.625	11	2	71	2	219	22.7	4.87	171.2	2		extracellular			401137	C4orf40; PRR27
Q99954	Submaxillary gland androgen-regulated protein 3A [OS=Homo sapiens]	TRUE	12.447	19	2	41	2	134	14	9.57	86.28	2		extracellular		Pf15621	26952	SMR3A
P15311	Ezrin [OS=Homo sapiens]	FALSE	12.359	6	3	6	3	586	69.4	6.27	9.72	3	cell differentiation;cell organization and biogenesis;cellular component movement;metabolic process;regulation of biological process;response to stimulus;transport	cytoplasm;cytoskeleton;cytosol;endosome;membrane	protein binding;RNA binding	Pf00373, Pf00769, Pf09379, Pf09380	7430	EZR	Pathogenic Escherichia coli infection; MicroRNAs in cancer; Proteoglycans in cancer; Regulation of actin cytoskeleton; Leukocyte transendothelial migration; Gastric acid secretion	AGE/RAGE pathway; Regulation of Actin Cytoskeleton; VEGFA-VEGFR2 Signaling Pathway; Pathogenic Escherichia coli infection
P35579-1	Myosin-9 [OS=Homo sapiens]	TRUE	12.349	3	4	5	4	1960	226.4	5.6	9.4	4	cell differentiation;cell organization and biogenesis;cellular component movement;metabolic process;regulation of biological process;response to stimulus;transport	cytoplasm;cytoskeleton;cytosol;extracellular;membrane;nucleus	catalytic activity;motor activity;nucleotide binding;protein binding;RNA binding;transporter activity	Pf00063, Pf01442, Pf01496, Pf01576, Pf01765, Pf02736, Pf03962, Pf04111, Pf04156, Pf05911, Pf06637, Pf07888, Pf09731, Pf11068, Pf11559, Pf12128, Pf13094	4627	MYH9	Tight junction; Salmonella infection; Regulation of actin cytoskeleton	VEGFA-VEGFR2 Signaling Pathway; Primary Focal Segmental Glomerulosclerosis FSGS
O75594	peptidoglycan recognition protein 1 [OS=Homo sapiens]	TRUE	12.152	28	3	7	3	196	21.7	8.59	9.8	3	defense response;metabolic process;regulation of biological process;response to stimulus;transport	extracellular;organelle lumen	catalytic activity;metal ion binding;receptor activity;signal transducer activity	Pf01510	8993	PGLYRP1
O76011	keratin, type I cuticular Ha4 [OS=Homo sapiens]	FALSE	12.149	9	3	7	2	436	49.4	5.06	18.47	3	cell death;metabolic process	cytosol	catalytic activity;motor activity;structural molecule activity	Pf00038, Pf01576, Pf04111, Pf04156, Pf07888, Pf12128, Pf13514	3885; 100653049	KRT34; LOC100653049
O76013-1	Keratin, type I cuticular Ha6 [OS=Homo sapiens]	FALSE	11.604	11	4	6	4	467	52.2	4.94	14.59	4	cell death;regulation of biological process	cytoskeleton;cytosol	catalytic activity;motor activity;structural molecule activity	Pf00038, Pf01576	8689	KRT36
P08697-1	Alpha-2-antiplasmin [OS=Homo sapiens]	TRUE	11.203	19	5	7	5	491	54.5	6.29	10.39	5	cell organization and biogenesis;defense response;regulation of biological process;response to stimulus;transport	cell surface;extracellular;organelle lumen	enzyme regulator activity;protein binding	Pf00079	5345	SERPINF2	Complement and coagulation cascades	Blood Clotting Cascade; Complement and Coagulation Cascades
P62805	histone H4 [OS=Homo sapiens]	TRUE	11.032	29	3	12	3	103	11.4	11.36	29.54	3	cell organization and biogenesis;metabolic process;regulation of biological process;response to stimulus	chromosome;extracellular;membrane;nucleus	DNA binding;protein binding;RNA binding	Pf00125, Pf02969, Pf15630	8359; 8361; 8360; 8363; 8370; 554313; 8365; 8364; 121504; 8367; 8294; 8366; 8362; 8368	HIST1H4A; HIST1H4F; HIST1H4D; HIST1H4J; HIST2H4A; HIST2H4B; HIST1H4H; HIST1H4C; HIST4H4; HIST1H4E; HIST1H4I; HIST1H4B; HIST1H4K; HIST1H4L	Viral carcinogenesis; Systemic lupus erythematosus; Alcoholism	Type II interferon signaling (IFNG); Gastric Cancer Network 1; Histone Modifications
P06731	Carcinoembryonic antigen-related cell adhesion molecule 5 [OS=Homo sapiens]	TRUE	10.868	7	3	8	2	702	76.7	5.92	20.53	3	cellular component movement;metabolic process;regulation of biological process	extracellular;membrane	protein binding	Pf00047, Pf07679, Pf07686, Pf13895, Pf13927	1048	CEACAM5
P23280-2	Isoform 2 of Carbonic anhydrase 6 [OS=Homo sapiens]	TRUE	10.831	16	3	4	3	313	35.3	8.4	6.7	3	metabolic process;response to stimulus;transport	cytosol;extracellular	catalytic activity;metal ion binding	Pf00194	765	CA6
P06899	Histone H2B type 1-J [OS=Homo sapiens]	FALSE	10.819	26	3	16	1	126	13.9	10.32	21.47	3	cell organization and biogenesis;defense response;metabolic process;regulation of biological process;response to stimulus	chromosome;cytosol;membrane;nucleus	DNA binding;protein binding	Pf00125, Pf00808	8970	HIST1H2BJ	Viral carcinogenesis; Systemic lupus erythematosus; Alcoholism
P98088	Mucin-5AC [OS=Homo sapiens]	TRUE	10.591	2	3	5	3	5654	585.2	7.02	10.14	3	metabolic process;regulation of biological process;response to stimulus	cytoplasm;extracellular;membrane;organelle lumen	protein binding;structural molecule activity	Pf00094, Pf01826, Pf08742, Pf13330	4586	MUC5AC
Q562R1	Beta-actin-like protein 2 [OS=Homo sapiens]	FALSE	10.546	11	3	16	1	376	42	5.59	28	3		cytoplasm;cytoskeleton	nucleotide binding;protein binding	Pf00022	345651	ACTBL2
Q5QNW6-2	Isoform 2 of Histone H2B type 2-F [OS=Homo sapiens]	TRUE	10.219	25	3	19	1	134	14.8	10.35	26.91	3	cell organization and biogenesis	chromosome;cytosol;nucleus	DNA binding;protein binding	Pf00125, Pf00808	440689	HIST2H2BF
P12429	annexin A3 [OS=Homo sapiens]	FALSE	10.105	14	4	5	4	323	36.4	5.92	12.65	4	defense response;regulation of biological process;response to stimulus;transport	cytoplasm;cytosol;membrane	enzyme regulator activity;metal ion binding;protein binding	Pf00191	306	ANXA3		Prostaglandin Synthesis and Regulation
P09228	Cystatin-SA [OS=Homo sapiens]	FALSE	9.753	34	3	9	2	141	16.4	4.93	23.75	3	regulation of biological process;response to stimulus	extracellular	enzyme regulator activity;protein binding	Pf00031	1470	CST2	Salivary secretion
P19652	Alpha-1-acid glycoprotein 2 [OS=Homo sapiens]	FALSE	9.346	22	4	34	2	201	23.6	5.11	69.89	4	defense response;regulation of biological process;response to stimulus;transport	extracellular;organelle lumen		Pf00061	5005	ORM2
Q8NFU4	follicular dendritic cell secreted peptide [OS=Homo sapiens]	FALSE	9.275	36	1	45	1	85	9.7	9.32	41.04	1		extracellular		Pf00535, Pf10111, Pf13641	260436	FDCSP			Phospho [S30; S32; S34]
P20160	Azurocidin [OS=Homo sapiens]	TRUE	9.143	24	4	23	4	251	26.9	9.5	46.96	4	cellular component movement;defense response;metabolic process;regulation of biological process;response to stimulus;transport	extracellular;membrane;organelle lumen;vacuole	catalytic activity;protein binding	Pf00089	566	AZU1
P06396	Gelsolin [OS=Homo sapiens]	FALSE	9.126	6	3	6	3	782	85.6	6.28	14.75	3	cell death;cell organization and biogenesis;metabolic process;regulation of biological process;response to stimulus;transport	cytoplasm;cytoskeleton;cytosol;extracellular;membrane;nucleus;organelle lumen	metal ion binding;protein binding	Pf00626	2934	GSN	Viral carcinogenesis; Regulation of actin cytoskeleton; Fc gamma R-mediated phagocytosis	Senescence and Autophagy in Cancer; Regulation of Actin Cytoskeleton
P48594	Serpin B4 [OS=Homo sapiens]	TRUE	9.124	12	3	4	3	390	44.8	6.21	4.71	3	regulation of biological process	cytoplasm	enzyme regulator activity;protein binding	Pf00079	6318	SERPINB4	Amoebiasis
P31997	carcinoembryonic antigen-related cell adhesion molecule 8 [OS=Homo sapiens]	TRUE	9.097	10	2	9	2	349	38.1	7.39	20.37	2	cellular component movement;response to stimulus;transport	membrane	protein binding	Pf00047, Pf07679, Pf13895, Pf13927	1088	CEACAM8
P02647	Apolipoprotein A-I [OS=Homo sapiens]	TRUE	9.001	22	5	8	5	267	30.8	5.76	12.68	5	cell organization and biogenesis;cell proliferation;cellular component movement;metabolic process;regulation of biological process;response to stimulus;transport	cell surface;cytosol;endosome;extracellular;membrane;nucleus;organelle lumen	enzyme regulator activity;protein binding;transporter activity	Pf01442	335	APOA1	Fat digestion and absorption; PPAR signaling pathway; Vitamin digestion and absorption; African trypanosomiasis	PPAR signaling pathway; Vitamin B12 Metabolism; Folate Metabolism; PPAR Alpha Pathway; Statin Pathway; Selenium Micronutrient Network
P14923	Junction plakoglobin [OS=Homo sapiens]	FALSE	8.913	7	4	4	4	745	81.7	6.14	8.63	4	cell death;cell organization and biogenesis;cellular component movement;regulation of biological process;response to stimulus;transport	cytoplasm;cytoskeleton;cytosol;extracellular;membrane;nucleus;organelle lumen	protein binding;signal transducer activity;structural molecule activity	Pf00514	3728	JUP	Arrhythmogenic right ventricular cardiomyopathy (ARVC); Acute myeloid leukemia; Pathways in cancer; Transcriptional misregulation in cancer	Corticotropin-releasing hormone signaling pathway; Ectoderm Differentiation; Arrhythmogenic Right Ventricular Cardiomyopathy
P02671-1	Fibrinogen alpha chain [OS=Homo sapiens]	TRUE	8.781	4	3	6	3	866	94.9	6.01	13.18	3	cell organization and biogenesis;coagulation;defense response;metabolic process;regulation of biological process;response to stimulus;transport	cell surface;extracellular;membrane;organelle lumen	metal ion binding;protein binding;structural molecule activity	Pf00147, Pf02414, Pf08702, Pf12160	2243	FGA	Complement and coagulation cascades; Platelet activation	Blood Clotting Cascade; VEGFA-VEGFR2 Signaling Pathway
P02679	Fibrinogen gamma chain [OS=Homo sapiens]	TRUE	8.78	8	3	7	3	453	51.5	5.62	11.98	3	cell organization and biogenesis;coagulation;metabolic process;regulation of biological process;response to stimulus;transport	cell surface;cytoplasm;extracellular;membrane;organelle lumen	catalytic activity;metal ion binding;protein binding;structural molecule activity	Pf00147, Pf08317, Pf08702, Pf15397	2266	FGG	Complement and coagulation cascades; Staphylococcus aureus infection; Platelet activation	VEGFA-VEGFR2 Signaling Pathway; Blood Clotting Cascade
P07437	tubulin beta chain [OS=Homo sapiens]	FALSE	8.632	11	4	8	2	444	49.6	4.89	12.19	4	cell division;cell organization and biogenesis;cellular component movement;defense response;response to stimulus;transport	cytoplasm;cytoskeleton;extracellular;membrane;nucleus;organelle lumen	catalytic activity;nucleotide binding;protein binding;structural molecule activity	Pf00091, Pf03953, Pf10644	203068	TUBB	Pathogenic Escherichia coli infection; Gap junction; Phagosome	Parkin-Ubiquitin Proteasomal System pathway; Pathogenic Escherichia coli infection
P78386	Keratin, type II cuticular Hb5 [OS=Homo sapiens]	FALSE	8.593	13	5	8	2	507	55.8	6.55	5.58	5	cell death	cytosol	structural molecule activity	Pf00038, Pf09726	3891	KRT85
P05787-2	Isoform 2 of Keratin, type II cytoskeletal 8 [OS=Homo sapiens]	TRUE	8.068	6	3	16	1	511	56.6	5.43	38.37	3	cell death;cell differentiation;cell organization and biogenesis;regulation of biological process;response to stimulus	cytoplasm;cytoskeleton;cytosol;membrane;nucleus	catalytic activity;motor activity;protein binding;structural molecule activity	Pf00038, Pf01576, Pf06637, Pf13166, Pf13514, Pf15003	3856	KRT8		Primary Focal Segmental Glomerulosclerosis FSGS
P10909-2	Isoform 2 of Clusterin [OS=Homo sapiens]	FALSE	7.743	12	4	5	4	501	57.8	6.68	8.66	4	cell organization and biogenesis;cell proliferation;defense response;metabolic process;regulation of biological process;response to stimulus;transport	cell surface;cytoplasm;cytosol;endoplasmic reticulum;extracellular;Golgi;membrane;mitochondrion;nucleus;organelle lumen	catalytic activity;protein binding	Pf01093	1191	CLU		Complement and Coagulation Cascades
Q96DR5	BPI fold-containing family A member 2 [OS=Homo sapiens]	TRUE	7.486	19	4	8	4	249	27	5.59	13.14	4	defense response;response to stimulus	extracellular	protein binding	Pf01273	140683	BPIFA2
P07602-3	Isoform Sap-mu-9 of Prosaposin [OS=Homo sapiens]	TRUE	7.206	6	3	15	3	527	58.4	5.14	15.95	3	cell differentiation;metabolic process;regulation of biological process;response to stimulus;transport	extracellular;membrane;mitochondrion;organelle lumen;vacuole	enzyme regulator activity;protein binding	Pf02199, Pf03489, Pf05184	5660	PSAP
P18206	Vinculin [OS=Homo sapiens]	FALSE	7.006	2	2	2	2	1134	123.7	5.66	5.32	2	cell growth;cell organization and biogenesis;cellular component movement;regulation of biological process;transport	cytoplasm;cytoskeleton;cytosol;extracellular;membrane;organelle lumen	protein binding;structural molecule activity	Pf01044	7414	VCL	Amoebiasis; Focal adhesion; Adherens junction; Regulation of actin cytoskeleton; Leukocyte transendothelial migration; Bacterial invasion of epithelial cells; Shigellosis	Primary Focal Segmental Glomerulosclerosis FSGS; Focal Adhesion; Regulation of Actin Cytoskeleton; VEGFA-VEGFR2 Signaling Pathway; Integrin-mediated Cell Adhesion
P02748	complement component C9 [OS=Homo sapiens]	TRUE	6.644	4	2	8	2	559	63.1	5.59	15.52	2	cell organization and biogenesis;defense response;metabolic process;regulation of biological process;response to stimulus	cytosol;extracellular;membrane	protein binding	Pf00057, Pf00090, Pf01823	735	C9	Amoebiasis; Prion diseases; Complement and coagulation cascades; Systemic lupus erythematosus	Complement and Coagulation Cascades; Allograft Rejection; Complement Activation
P01023	alpha-2-macroglobulin [OS=Homo sapiens]	TRUE	6.448	4	4	5	4	1474	163.2	6.46	2.19	4	cell differentiation;cell organization and biogenesis;metabolic process;regulation of biological process;response to stimulus;transport	cytosol;extracellular;organelle lumen	enzyme regulator activity;protein binding	Pf00207, Pf01835, Pf07677, Pf07678, Pf07703, Pf10569, Pf11974, Pf13249	2	A2M	Complement and coagulation cascades	Complement and Coagulation Cascades
Q7Z3Z0	Keratin, type I cytoskeletal 25 [OS=Homo sapiens]	FALSE	6.437	8	3	13	2	450	49.3	5.08	26.92	3	cell death;cell organization and biogenesis	cytoplasm;cytosol	protein binding;structural molecule activity	Pf00038	147183	KRT25
P17213	Bactericidal permeability-increasing protein [OS=Homo sapiens]	FALSE	6.314	8	3	5	3	487	53.9	9.38	5.04	3	defense response;regulation of biological process;response to stimulus;transport	cytoplasm;extracellular;membrane;organelle lumen		Pf01273, Pf02886	671	BPI
P80748	Immunoglobulin lambda variable 3-21 [OS=Homo sapiens]	FALSE	6.019	14	1	5	1	117	12.4	5.29	16.4	1	cellular component movement;metabolic process;regulation of biological process;response to stimulus;transport	extracellular;membrane	catalytic activity;protein binding	Pf00047, Pf07679, Pf07686	28796	IGLV3-21
P29622	Kallistatin [OS=Homo sapiens]	FALSE	5.998	5	2	4	2	427	48.5	7.75	7.28	2	regulation of biological process;transport	extracellular;organelle lumen	enzyme regulator activity	Pf00079	5267	SERPINA4
A0A0C4DH25	immunoglobulin kappa variable 3D-20 [OS=Homo sapiens]	TRUE	5.971	14	1	6	1	116	12.5	4.59	15.77	1	cellular component movement;metabolic process;regulation of biological process;response to stimulus;transport	extracellular;membrane	catalytic activity;protein binding	Pf00047, Pf07686	28874	IGKV3D-20
P52943-2	Isoform 2 of Cysteine-rich protein 2 [OS=Homo sapiens]	FALSE	5.903	11	2	3	2	282	30.2	8.22	5.44	2	regulation of biological process		metal ion binding	Pf00412	1397	CRIP2
P0DMV8	heat shock 70 kDa protein 1A [OS=Homo sapiens]	FALSE	5.852	4	2	2	2	641	70	5.66	5.46	2	cell organization and biogenesis;metabolic process;regulation of biological process;response to stimulus;transport	cytoplasm;cytoskeleton;cytosol;endoplasmic reticulum;extracellular;mitochondrion;nucleus	catalytic activity;nucleotide binding;protein binding;receptor activity;RNA binding	Pf00012, Pf06723	3304; 3303	HSPA1B; HSPA1A	Endocytosis; Longevity regulating pathway - multiple species; Prion diseases; Epstein-Barr virus infection; Spliceosome; MAPK signaling pathway; Protein processing in endoplasmic reticulum; Toxoplasmosis; Measles; Influenza A; Estrogen signaling pathway; Legionellosis; Antigen processing and presentation	Parkin-Ubiquitin Proteasomal System pathway; NRF2 pathway; Apoptosis Modulation and Signaling; MAPK Signaling Pathway; VEGFA-VEGFR2 Signaling Pathway; Apoptosis Modulation by HSP70
P04075-2	Isoform 2 of Fructose-bisphosphate aldolase A [OS=Homo sapiens]	FALSE	5.782	7	2	4	2	418	45.2	8.25	10.42	2	cell organization and biogenesis;cellular homeostasis;metabolic process;regulation of biological process;transport	cytoskeleton;cytosol;extracellular;membrane;nucleus;organelle lumen	catalytic activity;protein binding;RNA binding	Pf00274	226	ALDOA		Glycolysis and Gluconeogenesis; Sudden Infant Death Syndrome (SIDS) Susceptibility Pathways
P68371	Tubulin beta-4B chain [OS=Homo sapiens]	TRUE	5.774	8	3	4	1	445	49.8	4.89	6.29	3	cell organization and biogenesis;cellular component movement;defense response;response to stimulus;transport	cytoplasm;cytoskeleton;cytosol;extracellular;nucleus;organelle lumen	catalytic activity;nucleotide binding;protein binding;RNA binding;structural molecule activity	Pf00091, Pf03953, Pf10644	10383	TUBB4B	Pathogenic Escherichia coli infection; Gap junction; Phagosome	Pathogenic Escherichia coli infection; Parkin-Ubiquitin Proteasomal System pathway
Q9NRJ3	C-C motif chemokine 28 [OS=Homo sapiens]	TRUE	5.738	12	1	8	1	127	14.3	10.2	23.37	1	cellular component movement;cellular homeostasis;regulation of biological process;response to stimulus	extracellular	protein binding	Pf00048	56477	CCL28	Cytokine-cytokine receptor interaction; Chemokine signaling pathway; Intestinal immune network for IgA production	Chemokine signaling pathway
P06733-1	alpha-enolase [OS=Homo sapiens]	FALSE	5.688	7	2	3	2	434	47.1	7.39	4.24	2	metabolic process;regulation of biological process;response to stimulus	cell surface;cytoplasm;cytosol;membrane;nucleus	catalytic activity;DNA binding;metal ion binding;protein binding;RNA binding	Pf00113, Pf03952, Pf13378	2023	ENO1	HIF-1 signaling pathway; Carbon metabolism; Glycolysis / Gluconeogenesis; RNA degradation; Biosynthesis of amino acids; Metabolic pathways	Glycolysis and Gluconeogenesis
P84103	Serine/arginine-rich splicing factor 3 [OS=Homo sapiens]	FALSE	5.608	14	2	4	2	164	19.3	11.65	6.85	2	metabolic process;regulation of biological process;transport	cytoplasm;nucleus	nucleotide binding;protein binding;RNA binding	Pf00076, Pf13893, Pf14259	6428	SRSF3	Spliceosome; Herpes simplex infection	mRNA Processing
O95498-1	Vascular non-inflammatory molecule 2 [OS=Homo sapiens]	FALSE	5.532	5	2	3	2	520	58.5	6.52	5.9	2	cellular component movement;metabolic process	extracellular;membrane	catalytic activity	Pf00795	8875	VNN2	Pantothenate and CoA biosynthesis
Q8N1N4	Keratin, type II cytoskeletal 78 [OS=Homo sapiens]	FALSE	5.504	6	3	4	3	520	56.8	6.02	4.02	3	cell death	cytosol	structural molecule activity	Pf00038, Pf12128, Pf13166	196374	KRT78
Q13835	Plakophilin-1 [OS=Homo sapiens]	FALSE	5.317	2	1	2	1	747	82.8	9.13	6.45	1	cell death;cell organization and biogenesis;development;regulation of biological process;response to stimulus;transport	cytoskeleton;membrane;nucleus	protein binding;signal transducer activity;structural molecule activity	Pf00514	5317	PKP1
P59665	Neutrophil defensin 1 [OS=Homo sapiens]	TRUE	5.294	19	2	18	2	94	10.2	6.99	24.53	2	defense response;regulation of biological process;response to stimulus;transport	extracellular;organelle lumen		Pf00323, Pf00879	1667; 728358	DEFA1; DEFA1B
P50552	Vasodilator-stimulated phosphoprotein [OS=Homo sapiens]	TRUE	5.263	3	1	3	1	380	39.8	8.94	8.58	1	cell organization and biogenesis;cellular component movement;regulation of biological process	cytoplasm;cytoskeleton;cytosol;membrane	protein binding	Pf00568	7408	VASP	cGMP-PKG signaling pathway; Rap1 signaling pathway; Focal adhesion; Leukocyte transendothelial migration; Fc gamma R-mediated phagocytosis; Platelet activation	Integrin-mediated Cell Adhesion; Focal Adhesion
P62979	Ubiquitin-40S ribosomal protein S27a [OS=Homo sapiens]	TRUE	5.242	10	1	3	1	156	18	9.64	6.37	1	cell communication;cell organization and biogenesis;cellular homeostasis;defense response;metabolic process;regulation of biological process;response to stimulus;transport	cytoplasm;cytosol;membrane;nucleus;ribosome	metal ion binding;protein binding;RNA binding;structural molecule activity	Pf00240, Pf01599, Pf11976, Pf13019, Pf13881, Pf14560	6233	RPS27A	Ribosome	Cytoplasmic Ribosomal Proteins
P01594	Immunoglobulin kappa variable 1-33 [OS=Homo sapiens]	TRUE	5.167	14	1	3	1	117	12.8	4.78	8.83	1	cellular component movement;metabolic process;regulation of biological process;response to stimulus;transport	extracellular;membrane	catalytic activity;protein binding	Pf00047, Pf07679, Pf07686, Pf13927	28896	IGKV1D-33
P02808-1	Statherin [OS=Homo sapiens]	TRUE	5.075	48	1	110	1	62	7.3	8.47	242.82	1	defense response;regulation of biological process;response to stimulus;transport	extracellular	protein binding;structural molecule activity	Pf03875	6779	STATH	Salivary secretion
P07996	thrombospondin-1 [OS=Homo sapiens]	TRUE	5.054	3	2	2	2	1170	129.3	4.94	4.47	2	cell organization and biogenesis;cellular component movement;defense response;metabolic process;regulation of biological process;response to stimulus;transport	cell surface;cytoplasm;endoplasmic reticulum;extracellular;organelle lumen	metal ion binding;protein binding	Pf00090, Pf00093, Pf02412, Pf05735, Pf12947	7057	THBS1	TGF-beta signaling pathway; MicroRNAs in cancer; Rap1 signaling pathway; Phagosome; Focal adhesion; Malaria; Proteoglycans in cancer; p53 signaling pathway; Bladder cancer; ECM-receptor interaction; PI3K-Akt signaling pathway	Bladder Cancer; TGF-beta Receptor Signaling; TGF-beta Signaling Pathway; Focal Adhesion-PI3K-Akt-mTOR-signaling pathway; Apoptosis-related network due to altered Notch3 in ovarian cancer; Senescence and Autophagy in Cancer; Inflammatory Response Pathway; Focal Adhesion; miRNA targets in ECM and membrane receptors
O14745	Na(+)/H(+) exchange regulatory cofactor NHE-RF1 [OS=Homo sapiens]	FALSE	4.954	8	2	5	2	358	38.8	5.77	9.39	2	cell differentiation;cell organization and biogenesis;cellular homeostasis;regulation of biological process;response to stimulus;transport	cytoplasm;cytoskeleton;membrane;nucleus	protein binding;structural molecule activity	Pf00595, Pf09007, Pf13180	9368	SLC9A3R1
Q9HD89	resistin [OS=Homo sapiens]	TRUE	4.953	24	2	3	2	108	11.4	6.86	4.09	2	cell differentiation;regulation of biological process;response to stimulus;transport	extracellular;nucleus;organelle lumen	protein binding	Pf06954	56729	RETN		Adipogenesis
P13727	Bone marrow proteoglycan [OS=Homo sapiens]	TRUE	4.951	6	1	3	1	222	25.2	6.76	9.08	1	defense response;regulation of biological process;response to stimulus;transport	extracellular		Pf00059	5553	PRG2	Asthma
P63104	14-3-3 protein zeta/delta [OS=Homo sapiens]	FALSE	4.897	13	3	8	3	245	27.7	4.79	5.39	3	cell organization and biogenesis;metabolic process;regulation of biological process;response to stimulus;transport	cytoplasm;cytosol;membrane;mitochondrion;nucleus	catalytic activity;protein binding;RNA binding	Pf00244	7534	YWHAZ	Viral carcinogenesis; Pathogenic Escherichia coli infection; Hepatitis B; Epstein-Barr virus infection; Hippo signaling pathway; Oocyte meiosis; Cell cycle; PI3K-Akt signaling pathway	Pathogenic Escherichia coli infection; Sudden Infant Death Syndrome (SIDS) Susceptibility Pathways; Myometrial Relaxation and Contraction Pathways; Prolactin Signaling Pathway; Calcium Regulation in the Cardiac Cell; Cell Cycle
P10599-1	thioredoxin [OS=Homo sapiens]	TRUE	4.756	12	1	2	1	105	11.7	4.92	6.32	1	cell communication;cell proliferation;cellular component movement;cellular homeostasis;metabolic process;regulation of biological process;response to stimulus;transport	cytoplasm;cytosol;extracellular;mitochondrion;nucleus	antioxidant activity;catalytic activity;protein binding;RNA binding	Pf00085, Pf00462, Pf13098, Pf13899, Pf13905	7295	TXN	NOD-like receptor signaling pathway	VEGFA-VEGFR2 Signaling Pathway; Selenium Micronutrient Network; NRF2 pathway; TNF alpha Signaling Pathway
P28325	Cystatin-D [OS=Homo sapiens]	FALSE	4.429	15	2	12	2	142	16.1	7.17	21	2	regulation of biological process	extracellular	enzyme regulator activity;protein binding	Pf00031	1473	CST5	Salivary secretion	Endochondral Ossification
A0A0C4DH72	immunoglobulin kappa variable 1-6 [OS=Homo sapiens]	FALSE	4.244	14	1	1	1	117	12.7	8.29	3.07	1	response to stimulus	extracellular;membrane	protein binding	Pf00047, Pf07679, Pf07686, Pf13927	28943	IGKV1-6
P13473-3	Isoform LAMP-2C of Lysosome-associated membrane glycoprotein 2 [OS=Homo sapiens]	FALSE	4.21	5	2	4	2	411	45.1	5.91	7.96	2	cell communication;cell organization and biogenesis;cellular homeostasis;regulation of biological process;response to stimulus;transport	endosome;membrane;organelle lumen;vacuole	protein binding	Pf01299	3920	LAMP2		Senescence and Autophagy in Cancer
P08603-1	complement factor H [OS=Homo sapiens]	FALSE	4.048	2	2	3	2	1231	139	6.61	4.07	2	defense response;metabolic process;regulation of biological process;response to stimulus	extracellular	protein binding	Pf00084	3075	CFH	Complement and coagulation cascades; Staphylococcus aureus infection	Complement and Coagulation Cascades
P00558	phosphoglycerate kinase 1 [OS=Homo sapiens]	FALSE	3.962	4	1	1	1	417	44.6	8.1	2.62	1	cell differentiation;metabolic process;regulation of biological process;response to stimulus	cytoplasm;cytosol;membrane	catalytic activity;nucleotide binding;protein binding	Pf00162	5230	PGK1	HIF-1 signaling pathway; Carbon metabolism; Glycolysis / Gluconeogenesis; Biosynthesis of amino acids; Metabolic pathways	Cori Cycle; Glycolysis and Gluconeogenesis; Photodynamic therapy-induced HIF-1 survival signaling
P47929	galectin-7 [OS=Homo sapiens]	FALSE	3.792	10	1	1	1	136	15.1	7.62	2.49	1	cell death	cytoplasm;extracellular;nucleus		Pf00337	3963; 653499	LGALS7; LGALS7B
P31151	Protein S100-A7 [OS=Homo sapiens]	TRUE	3.713	11	1	1	1	101	11.5	6.77	3.16	1	cell differentiation;defense response;regulation of biological process;response to stimulus;transport	cytoplasm;cytosol;endoplasmic reticulum;extracellular;nucleus;organelle lumen	metal ion binding;protein binding	Pf01023	6278	S100A7
P00751-1	Complement factor B [OS=Homo sapiens]	FALSE	3.709	1	1	2	1	764	85.5	7.06	4.7	1	defense response;metabolic process;regulation of biological process;response to stimulus	extracellular;membrane	catalytic activity;protein binding	Pf00084, Pf00089, Pf00092, Pf13519	629	CFB	Complement and coagulation cascades; Staphylococcus aureus infection	Complement and Coagulation Cascades; Complement Activation
P13688-1	Carcinoembryonic antigen-related cell adhesion molecule 1 [OS=Homo sapiens]	TRUE	3.501	3	1	3	1	526	57.5	5.97	9.76	1	cell proliferation;cellular component movement;metabolic process;regulation of biological process;response to stimulus;transport	cell surface;extracellular;membrane	protein binding;transporter activity	Pf00047, Pf07679, Pf07686, Pf13895, Pf13927	634	CEACAM1
Q5D862	Filaggrin-2 [OS=Homo sapiens]	FALSE	3.478	0	1	3	1	2391	247.9	8.31	6.76	1	transport	cytoplasm;extracellular;nucleus	metal ion binding;structural molecule activity		388698	FLG2
P07355-2	Isoform 2 of Annexin A2 [OS=Homo sapiens]	TRUE	3.462	8	2	2	2	357	40.4	8.37	2.17	2	cell organization and biogenesis;regulation of biological process;response to stimulus;transport	cell surface;cytosol;endosome;extracellular;membrane;nucleus;organelle lumen	enzyme regulator activity;metal ion binding;protein binding;RNA binding	Pf00191	302	ANXA2		Prostaglandin Synthesis and Regulation
P05089-2	Isoform 2 of Arginase-1 [OS=Homo sapiens]	FALSE	3.453	9	2	2	2	330	35.6	7.21	1.61	2	cell organization and biogenesis;metabolic process;regulation of biological process;response to stimulus;transport	cytoplasm;cytosol;extracellular;membrane;nucleus;organelle lumen	catalytic activity;metal ion binding	Pf00491	383	ARG1		Urea cycle and metabolism of amino groups; Spinal Cord Injury; Amino Acid metabolism
P01614	Immunoglobulin kappa variable 2D-40 [OS=Homo sapiens]	FALSE	3.399	11	1	2	1	121	13.3	4.61	4.85	1	cellular component movement;metabolic process;regulation of biological process;response to stimulus;transport	extracellular;membrane	catalytic activity	Pf07679, Pf07686	28916; 28878	IGKV2-40; IGKV2D-40
Q10588	ADP-ribosyl cyclase/cyclic ADP-ribose hydrolase 2 [OS=Homo sapiens]	TRUE	3.394	6	2	3	2	318	35.7	7.8	2.22	2	metabolic process;regulation of biological process;response to stimulus;transport	extracellular;membrane	catalytic activity	Pf02267	683	BST1	Pancreatic secretion; Salivary secretion; Nicotinate and nicotinamide metabolism; Metabolic pathways	NAD+ biosynthetic pathways
P01700	Immunoglobulin lambda variable 1-47 [OS=Homo sapiens]	TRUE	3.29	11	1	7	1	117	12.3	5.91	19.65	1	cell organization and biogenesis;cellular component movement;defense response;metabolic process;regulation of biological process;response to stimulus;transport	extracellular;membrane	catalytic activity;protein binding	Pf07686	28822	IGLV1-47
Q86YZ3	Hornerin [OS=Homo sapiens]	FALSE	3.174	5	1	1	1	2850	282.2	10.04	4.4	1	cell organization and biogenesis;development;transport	cytoplasm;cytoskeleton;extracellular;nucleus;organelle lumen	metal ion binding		388697	HRNR
P01599	Immunoglobulin kappa variable 1-17 [OS=Homo sapiens]	FALSE	3.164	13	1	1	1	117	12.8	8.68	2.29	1	cellular component movement;metabolic process;regulation of biological process;response to stimulus;transport	extracellular;membrane	catalytic activity;protein binding	Pf00047, Pf07679, Pf07686, Pf13927	28937	IGKV1-17
P15515	Histatin-1 [OS=Homo sapiens]	FALSE	3.131	28	1	48	1	57	7	9.13	45.04	1	defense response;response to stimulus	extracellular	protein binding		3346	HTN1	Salivary secretion
Q08380	Galectin-3-binding protein [OS=Homo sapiens]	TRUE	3.112	2	1	3	1	585	65.3	5.27	4.65	1	defense response;regulation of biological process;response to stimulus;transport	extracellular;membrane;organelle lumen	protein binding;receptor activity	Pf00530, Pf07707	3959	LGALS3BP
P23284	peptidyl-prolyl cis-trans isomerase B [OS=Homo sapiens]	TRUE	3.086	6	2	5	2	216	23.7	9.41	0	2	metabolic process;regulation of biological process	endoplasmic reticulum;membrane;nucleus;organelle lumen	catalytic activity;protein binding;RNA binding	Pf00160	5479	PPIB		Prolactin Signaling Pathway
Q5T749	Keratinocyte proline-rich protein [OS=Homo sapiens]	FALSE	3.005	3	2	9	2	579	64.1	8.27	0	2		cytoplasm	protein binding		448834	KPRP
P68363	Tubulin alpha-1B chain [OS=Homo sapiens]	TRUE	2.985	5	2	2	2	451	50.1	5.06	0	2	cell division;cell organization and biogenesis;response to stimulus;transport	cytoplasm;cytoskeleton;membrane	catalytic activity;nucleotide binding;protein binding;RNA binding;structural molecule activity	Pf00091, Pf03953	10376	TUBA1B	Pathogenic Escherichia coli infection; Gap junction; Phagosome; Apoptosis	Allograft Rejection; Pathogenic Escherichia coli infection; Parkin-Ubiquitin Proteasomal System pathway
Q16378	Proline-rich protein 4 [OS=Homo sapiens]	FALSE	2.943	11	1	2	1	134	15.1	7.06	1.87	1		extracellular			11272	PRR4
P40121	Macrophage-capping protein [OS=Homo sapiens]	FALSE	2.933	4	1	1	1	348	38.5	6.19	2.04	1	cell organization and biogenesis;regulation of biological process	cytoplasm;extracellular;nucleus	protein binding	Pf00626	822	CAPG		TYROBP Causal Network
Q9BW30	Tubulin polymerization-promoting protein family member 3 [OS=Homo sapiens]	FALSE	2.742	7	1	1	1	176	19	9.13	2.84	1	cell organization and biogenesis	cytoplasm;cytoskeleton	protein binding	Pf05517	51673	TPPP3
P17931	Galectin-3 [OS=Homo sapiens]	FALSE	2.723	4	1	1	1	250	26.1	8.56	2.09	1	cell differentiation;cellular component movement;defense response;metabolic process;regulation of biological process;response to stimulus;transport	cytoplasm;extracellular;membrane;nucleus;spliceosomal complex	protein binding;RNA binding	Pf00337	3958	LGALS3		AGE/RAGE pathway; Spinal Cord Injury
P0C0L4-1	Complement C4-A [OS=Homo sapiens]	TRUE	2.583	1	1	1	1	1744	192.7	7.08	2.29	1	defense response;metabolic process;regulation of biological process;response to stimulus	extracellular;membrane;organelle lumen	catalytic activity;enzyme regulator activity;protein binding	Pf00207, Pf01759, Pf01821, Pf01835, Pf07677, Pf07678, Pf07703, Pf10569, Pf11974, Pf13249	720; 721	C4A; C4B	Pertussis; Complement and coagulation cascades; Systemic lupus erythematosus; Staphylococcus aureus infection	Allograft Rejection; Complement Activation; Complement and Coagulation Cascades; Sudden Infant Death Syndrome (SIDS) Susceptibility Pathways
P35030	Trypsin-3 [OS=Homo sapiens]	FALSE	2.555	4	1	1	1	304	32.5	7.49	1.91	1	cellular component movement;metabolic process;response to stimulus;transport	extracellular	catalytic activity;metal ion binding;protein binding	Pf00089	5646	PRSS3	Neuroactive ligand-receptor interaction; Protein digestion and absorption; Pancreatic secretion; Influenza A
P52565	rho GDP-dissociation inhibitor 1 [OS=Homo sapiens]	FALSE	2.503	7	1	1	1	204	23.2	5.11	2.06	1	cellular component movement;regulation of biological process;response to stimulus	cytoplasm;cytoskeleton;cytosol	enzyme regulator activity;protein binding	Pf02115	396	ARHGDIA	Neurotrophin signaling pathway; Vasopressin-regulated water reabsorption
P09958	Furin [OS=Homo sapiens]	FALSE	2.479	2	1	4	1	794	86.6	6.47	8.29	1	cell death;cell organization and biogenesis;cell proliferation;metabolic process;regulation of biological process;response to stimulus;transport	cell surface;endoplasmic reticulum;endosome;extracellular;Golgi;membrane;organelle lumen	catalytic activity;enzyme regulator activity;metal ion binding;protein binding	Pf00082, Pf01483, Pf03302, Pf14843	5045	FURIN	Influenza A
P01034	Cystatin-C [OS=Homo sapiens]	FALSE	2.427	8	1	1	1	146	15.8	8.75	2.51	1	cell death;cell organization and biogenesis;defense response;metabolic process;regulation of biological process;response to stimulus;transport	cytoplasm;endoplasmic reticulum;endosome;extracellular;membrane;organelle lumen;vacuole	enzyme regulator activity;protein binding	Pf00031	1471	CST3	Salivary secretion
P02751-15	Isoform 15 of Fibronectin [OS=Homo sapiens]	FALSE	2.394	1	1	1	1	2477	272.2	5.5	0	1		extracellular	protein binding	Pf00039, Pf00040, Pf00041	2335	FN1		Regulation of Actin Cytoskeleton; Focal Adhesion-PI3K-Akt-mTOR-signaling pathway; Association Between Physico-Chemical Features and Toxicity Associated Pathways; Rac1/Pak1/p38/MMP-2 pathway; miRNA targets in ECM and membrane receptors; Inflammatory Response Pathway; Focal Adhesion; miR-509-3p alteration of YAP1/ECM axis; TGF-B Signaling in Thyroid Cells for Epithelial-Mesenchymal Transition; Simp…
A0A0B4J2D9	immunoglobulin kappa variable 1D-13 [OS=Homo sapiens]	FALSE	2.382	14	1	1	1	117	12.6	7.84	2.19	1	response to stimulus	extracellular;membrane	protein binding	Pf00047, Pf07679, Pf07686, Pf13927	28902	IGKV1D-13
Q5T750	Skin-specific protein 32 [OS=Homo sapiens]	FALSE	2.364	3	1	4	1	250	26.2	7.97	5.1	1	cell differentiation;metabolic process	cytoplasm;cytoskeleton	structural molecule activity		100129271	C1orf68
Q15517	corneodesmosin [OS=Homo sapiens]	FALSE	2.349	3	1	2	1	529	51.5	8.35	4.72	1	cell death;cell differentiation;regulation of biological process	cytoskeleton;extracellular;membrane	protein binding		1041	CDSN
P62942	Peptidyl-prolyl cis-trans isomerase FKBP1A [OS=Homo sapiens]	FALSE	2.33	13	1	1	1	108	11.9	8.16	1.91	1	cell organization and biogenesis;metabolic process;regulation of biological process;response to stimulus;transport	cytoplasm;cytosol;endoplasmic reticulum;membrane	catalytic activity;protein binding;signal transducer activity	Pf00254	2280	FKBP1A		Spinal Cord Injury; TGF-beta Receptor Signaling; Target Of Rapamycin (TOR) Signaling; Calcium Regulation in the Cardiac Cell
P12830	Cadherin-1 [OS=Homo sapiens]	FALSE	2.236	1	1	7	1	882	97.4	4.73	12.9	1	cell organization and biogenesis;regulation of biological process;response to stimulus	cytoplasm;cytoskeleton;endosome;extracellular;Golgi;membrane	metal ion binding;protein binding	Pf00028, Pf01049, Pf08758	999	CDH1	Pathogenic Escherichia coli infection; Hippo signaling pathway; Rap1 signaling pathway; Cell adhesion molecules (CAMs); Endometrial cancer; Pathways in cancer; Melanoma; Adherens junction; Bacterial invasion of epithelial cells; Bladder cancer; Thyroid cancer	Preimplantation Embryo; Integrated Breast Cancer Pathway; Pathogenic Escherichia coli infection; H19 action Rb-E2F1 signaling and CDK-beta-catenin activity; Neural Crest Differentiation; Bladder Cancer; Cell Cycle
P80723	Brain acid soluble protein 1 [OS=Homo sapiens]	FALSE	2.206	12	1	1	1	227	22.7	4.63	2.44	1	cell differentiation;cell organization and biogenesis;regulation of biological process	cytoplasm;cytoskeleton;membrane;nucleus	DNA binding;protein binding		10409	BASP1
Q99497	protein DJ-1 [OS=Homo sapiens]	FALSE	2.183	8	1	1	1	189	19.9	6.79	1.69	1	cell communication;cell organization and biogenesis;defense response;metabolic process;regulation of biological process;response to stimulus;transport	chromosome;cytoplasm;cytosol;endoplasmic reticulum;membrane;mitochondrion;nucleus;organelle lumen	antioxidant activity;catalytic activity;DNA binding;enzyme regulator activity;metal ion binding;protein binding;RNA binding	Pf01965, Pf13278	11315	PARK7	Parkinson's disease	Parkinsons Disease Pathway; Synaptic Vesicle Pathway; Androgen receptor signaling pathway
P19878	Neutrophil cytosol factor 2 [OS=Homo sapiens]	FALSE	2.164	2	1	1	1	526	59.7	6.16	2.13	1	cellular homeostasis;defense response;metabolic process;regulation of biological process;response to stimulus;transport	cytoplasm;cytosol;vacuole	catalytic activity;enzyme regulator activity;protein binding	Pf00018, Pf00515, Pf00564, Pf07653, Pf07719, Pf13181, Pf13414, Pf13424, Pf14604	4688	NCF2	Osteoclast differentiation; Leishmaniasis; Phagosome; Leukocyte transendothelial migration	TYROBP Causal Network; VEGFA-VEGFR2 Signaling Pathway; Microglia Pathogen Phagocytosis Pathway; Brain-Derived Neurotrophic Factor (BDNF) signaling pathway
P62857	40S ribosomal protein S28 [OS=Homo sapiens]	FALSE	2.124	17	1	1	1	69	7.8	10.7	2.11	1	cell organization and biogenesis;metabolic process;transport	cytosol;ribosome	protein binding;RNA binding;structural molecule activity	Pf01200	6234	RPS28	Ribosome	Cytoplasmic Ribosomal Proteins
P01721	immunoglobulin lambda variable 6-57 [OS=Homo sapiens]	FALSE	2.113	17	1	1	1	117	12.6	4.78	0	1	cellular component movement;metabolic process;regulation of biological process;response to stimulus;transport	extracellular;membrane	catalytic activity	Pf07686	28778	IGLV6-57
P06753	Tropomyosin alpha-3 chain [OS=Homo sapiens]	FALSE	2.082	4	1	2	1	285	32.9	4.72	2.29	1	cell organization and biogenesis;cellular component movement	cytoplasm;cytoskeleton;cytosol	protein binding;structural molecule activity	Pf00261, Pf12718	7170	TPM3	Dilated cardiomyopathy; Pathways in cancer; Adrenergic signaling in cardiomyocytes; Thyroid cancer; Cardiac muscle contraction; Hypertrophic cardiomyopathy (HCM)	Striated Muscle Contraction
O00161	Synaptosomal-associated protein 23 [OS=Homo sapiens]	FALSE	2.067	7	1	1	1	211	23.3	5.01	2.07	1	cell organization and biogenesis;metabolic process;transport	cytoplasm;extracellular;membrane;vacuole	catalytic activity;metal ion binding;protein binding	Pf00835, Pf05739	8773	SNAP23	SNARE interactions in vesicular transport; Platelet activation	Insulin Signaling
P68036-3	Isoform 3 of Ubiquitin-conjugating enzyme E2 L3 [OS=Homo sapiens]	FALSE	2.053	7	1	2	1	212	24	8.75	2.4	1	cell proliferation;metabolic process;regulation of biological process;response to stimulus	cytoplasm;cytosol;nucleus	catalytic activity;enzyme regulator activity;nucleotide binding;protein binding;RNA binding	Pf00179	7332	UBE2L3		Parkinsons Disease Pathway; Parkin-Ubiquitin Proteasomal System pathway
P32119	Peroxiredoxin-2 [OS=Homo sapiens]	FALSE	2.05	4	1	2	1	198	21.9	5.97	0	1	cellular homeostasis;metabolic process;regulation of biological process;response to stimulus	cytoplasm;cytosol	antioxidant activity;catalytic activity	Pf00578, Pf08534, Pf10417	7001	PRDX2		Selenium Micronutrient Network
P22528	Cornifin-B [OS=Homo sapiens]	FALSE	2.039	19	1	2	1	89	9.9	8.48	3.09	1	cell death;cell differentiation;metabolic process	cytoplasm;cytoskeleton;cytosol	protein binding;structural molecule activity		6699	SPRR1B
P04080	Cystatin-B [OS=Homo sapiens]	FALSE	2.028	12	1	2	1	98	11.1	7.56	4.39	1	regulation of biological process;response to stimulus;transport	cytoplasm;cytosol;extracellular;nucleus;organelle lumen	enzyme regulator activity;protein binding;RNA binding	Pf00031	1476	CSTB
P28799	Granulins [OS=Homo sapiens]	FALSE	2.025	2	1	3	1	593	63.5	6.83	4.06	1	regulation of biological process;response to stimulus;transport	endoplasmic reticulum;endosome;extracellular;organelle lumen;vacuole	protein binding;RNA binding	Pf00396	2896	GRN		Integrated Breast Cancer Pathway
P22735	Protein-glutamine gamma-glutamyltransferase K [OS=Homo sapiens]	FALSE	2.004	2	1	1	1	817	89.7	6.04	1.87	1	cell death;cell differentiation;cell organization and biogenesis;metabolic process;regulation of biological process	cytoskeleton;cytosol;membrane	catalytic activity;metal ion binding;protein binding	Pf00868, Pf00927, Pf01841	7051	TGM1
Q14103	heterogeneous nuclear ribonucleoprotein D0 [OS=Homo sapiens]	FALSE	2.001	4	1	1	1	355	38.4	7.81	2.25	1	cell organization and biogenesis;metabolic process;regulation of biological process;response to stimulus	cytoplasm;cytosol;nucleus	DNA binding;nucleotide binding;protein binding;RNA binding	Pf00076, Pf13893, Pf14259	3184	HNRNPD		mRNA Processing
Q9Y2V2	Calcium-regulated heat-stable protein 1 [OS=Homo sapiens]	FALSE	1.999	11	1	2	1	147	15.9	8.21	4.8	1	regulation of biological process;response to stimulus	cytoplasm;cytosol	DNA binding;protein binding;RNA binding	Pf00313	23589	CARHSP1
P08519	apolipoprotein(a) [OS=Homo sapiens]	FALSE	1.991	0	1	1	1	4548	501	5.88	1.95	1	cell organization and biogenesis;metabolic process;regulation of biological process;transport	extracellular	catalytic activity;enzyme regulator activity;protein binding	Pf00051, Pf00089, Pf09342, Pf13365	4018	LPA
P60866-2	Isoform 2 of 40S ribosomal protein S20 [OS=Homo sapiens]	FALSE	1.973	8	1	1	1	142	16	9.32	0	1	cell organization and biogenesis;metabolic process;transport	cytosol;membrane	protein binding;RNA binding;structural molecule activity	Pf00338	6224	RPS20		Cytoplasmic Ribosomal Proteins
A0A0C4DH55	immunoglobulin kappa variable 3D-7 [OS=Homo sapiens]	FALSE	1.971	8	1	7	1	119	13.1	5.94	14.15	1	response to stimulus	extracellular;membrane		Pf07679, Pf07686	28877	IGKV3D-7
P27482	Calmodulin-like protein 3 [OS=Homo sapiens]	FALSE	1.966	5	1	1	1	149	16.9	4.42	0	1			metal ion binding;protein binding	Pf00036, Pf08726, Pf13202, Pf13405, Pf13499, Pf13833	810	CALML3	Dopaminergic synapse; Phototransduction; Vascular smooth muscle contraction; Insulin signaling pathway; Amphetamine addiction; cGMP-PKG signaling pathway; Renin secretion; Neurotrophin signaling pathway; Rap1 signaling pathway; Oxytocin signaling pathway; Olfactory transduction; Circadian entrainment; Long-term potentiation; Glioma; Phosphatidylinositol signaling system; Adrenergic signaling in c…	Alzheimers Disease
P63241-2	Isoform 2 of Eukaryotic translation initiation factor 5A-1 [OS=Homo sapiens]	FALSE	1.944	7	1	2	1	184	20.2	7.01	5.67	1	cell death;metabolic process;regulation of biological process;transport	cytoplasm;cytosol;membrane;nucleus	protein binding;RNA binding	Pf01287	1984	EIF5A		Translation Factors; eIF5A regulation in response to inhibition of the nuclear export system
P31949	protein S100-A11 [OS=Homo sapiens]	TRUE	1.931	15	1	1	1	105	11.7	7.12	1.65	1	regulation of biological process;response to stimulus;transport	cytoplasm;extracellular;nucleus;organelle lumen	metal ion binding;protein binding	Pf00036, Pf01023, Pf13499, Pf13833	6282	S100A11
P02743	Serum amyloid P-component [OS=Homo sapiens]	TRUE	1.924	5	1	1	1	223	25.4	6.54	2.11	1	cell organization and biogenesis;defense response;metabolic process;regulation of biological process;response to stimulus	extracellular;nucleus	metal ion binding;protein binding	Pf00354, Pf13385	325	APCS
P13796	Plastin-2 [OS=Homo sapiens]	TRUE	1.907	1	1	1	1	627	70.2	5.43	1.65	1	cell organization and biogenesis;cellular component movement;regulation of biological process;response to stimulus	cytoplasm;cytoskeleton;cytosol;membrane	metal ion binding;protein binding	Pf00036, Pf00307, Pf13405, Pf13499	3936	LCP1
Q92743	Serine protease HTRA1 [OS=Homo sapiens]	TRUE	1.898	2	1	2	1	480	51.3	7.83	6.3	1	cell differentiation;cell organization and biogenesis;metabolic process;regulation of biological process	cytoplasm;cytosol;extracellular;membrane	catalytic activity;protein binding	Pf00050, Pf00089, Pf00219, Pf00595, Pf05579, Pf07648, Pf10459, Pf13180, Pf13365	5654	HTRA1
P04003	C4b-binding protein alpha chain [OS=Homo sapiens]	TRUE	1.892	2	1	1	1	597	67	7.3	2.48	1	defense response;metabolic process;regulation of biological process;response to stimulus	extracellular;membrane	protein binding;RNA binding	Pf00084	722	C4BPA	Pertussis; Complement and coagulation cascades
P99999	cytochrome c [OS=Homo sapiens]	FALSE	1.868	10	1	1	1	105	11.7	9.57	2.51	1	cell death;cell organization and biogenesis;metabolic process;regulation of biological process;response to stimulus;transport	cytosol;membrane;mitochondrion;nucleus	catalytic activity;metal ion binding;protein binding	Pf00034, Pf13442, Pf14495	54205	CYCS	Hepatitis B; Huntington's disease; Colorectal cancer; Pathways in cancer; Apoptosis - multiple species; Tuberculosis; Toxoplasmosis; Apoptosis; Parkinson's disease; Alzheimer's disease; p53 signaling pathway; Non-alcoholic fatty liver disease (NAFLD); Small cell lung cancer; Herpes simplex infection; Amyotrophic lateral sclerosis (ALS); Sulfur metabolism; Viral myocarditis; Metabolic pathways; In…	Oxidative Damage; Alzheimers Disease; DNA Damage Response; AGE/RAGE pathway; Fas Ligand (FasL) pathway and Stress induction of Heat Shock Proteins (HSP) regulation; Nanomaterial induced apoptosis; miRNA Regulation of DNA Damage Response; Parkinsons Disease Pathway; Apoptosis Modulation by HSP70; Apoptosis
Q9NZT1	Calmodulin-like protein 5 [OS=Homo sapiens]	FALSE	1.857	8	1	1	1	146	15.9	4.44	1.64	1	regulation of biological process;response to stimulus;transport	extracellular	metal ion binding;protein binding	Pf00036, Pf12763, Pf13202, Pf13405, Pf13499, Pf13833	51806	CALML5	Dopaminergic synapse; Phototransduction; Vascular smooth muscle contraction; Insulin signaling pathway; Amphetamine addiction; cGMP-PKG signaling pathway; Renin secretion; Neurotrophin signaling pathway; Rap1 signaling pathway; Oxytocin signaling pathway; Olfactory transduction; Circadian entrainment; Long-term potentiation; Glioma; Phosphatidylinositol signaling system; Adrenergic signaling in c…	Alzheimers Disease
P04196	Histidine-rich glycoprotein [OS=Homo sapiens]	TRUE	1.81	3	1	1	1	525	59.5	7.5	0	1	coagulation;defense response;regulation of biological process;response to stimulus;transport	cell surface;endosome;extracellular;membrane;organelle lumen;vacuole	enzyme regulator activity;metal ion binding;protein binding		3273	HRG
P23528	Cofilin-1 [OS=Homo sapiens]	TRUE	1.806	8	1	2	1	166	18.5	8.09	5.32	1	cell organization and biogenesis;cellular component movement;metabolic process;regulation of biological process;response to stimulus;transport	cytoplasm;cytoskeleton;membrane;nucleus	protein binding	Pf00241	1072	CFL1	Pertussis; Regulation of actin cytoskeleton; Fc gamma R-mediated phagocytosis; Axon guidance	VEGFA-VEGFR2 Signaling Pathway; G13 Signaling Pathway; Regulation of Actin Cytoskeleton; Brain-Derived Neurotrophic Factor (BDNF) signaling pathway; EGF/EGFR Signaling Pathway
P48595	serpin B10 [OS=Homo sapiens]	TRUE	1.798	4	1	1	1	397	45.4	6.16	2.19	1	regulation of biological process;transport	cytoplasm;cytosol;membrane;nucleus	enzyme regulator activity	Pf00079	5273	SERPINB10	Amoebiasis
P03950	angiogenin [OS=Homo sapiens]	FALSE	1.757	11	1	1	1	147	16.5	9.64	0	1	cell communication;cell differentiation;cell organization and biogenesis;cellular component movement;defense response;development;metabolic process;regulation of biological process;response to stimulus	extracellular;nucleus	catalytic activity;DNA binding;metal ion binding;protein binding;RNA binding	Pf00074	283	ANG
P27797	Calreticulin [OS=Homo sapiens]	FALSE	1.755	3	1	1	1	417	48.1	4.44	0	1	cell differentiation;cell organization and biogenesis;cellular homeostasis;metabolic process;regulation of biological process;response to stimulus;transport	cell surface;cytoplasm;cytosol;endoplasmic reticulum;extracellular;Golgi;membrane;nucleus;organelle lumen	DNA binding;metal ion binding;protein binding;RNA binding	Pf00262	811	CALR	Chagas disease (American trypanosomiasis); Protein processing in endoplasmic reticulum; HTLV-I infection; Phagosome; Antigen processing and presentation	Calcium Regulation in the Cardiac Cell; Photodynamic therapy-induced unfolded protein response; Androgen receptor signaling pathway
P32942	Intercellular adhesion molecule 3 [OS=Homo sapiens]	FALSE	1.71	3	1	1	1	547	59.5	5.43	0	1	cell organization and biogenesis;regulation of biological process;response to stimulus;transport	membrane	protein binding	Pf03921, Pf13895	3385	ICAM3	Cell adhesion molecules (CAMs)
P02790	Hemopexin [OS=Homo sapiens]	FALSE	1.705	2	1	3	1	462	51.6	7.02	3.3	1	cellular homeostasis;metabolic process;regulation of biological process;transport	extracellular;organelle lumen	metal ion binding;protein binding;transporter activity	Pf00045	3263	HPX
P11021	78 kDa glucose-regulated protein [OS=Homo sapiens]	FALSE	1.704	2	1	2	1	654	72.3	5.16	0	1	cell communication;cell death;cell differentiation;cell organization and biogenesis;metabolic process;regulation of biological process;response to stimulus;transport	cell surface;cytoplasm;endoplasmic reticulum;membrane;mitochondrion;nucleus;organelle lumen	catalytic activity;metal ion binding;nucleotide binding;protein binding	Pf00012, Pf01968, Pf06723	3309	HSPA5	Prion diseases; Protein export; Protein processing in endoplasmic reticulum; Thyroid hormone synthesis; Antigen processing and presentation	Photodynamic therapy-induced unfolded protein response; Parkin-Ubiquitin Proteasomal System pathway; Apoptosis-related network due to altered Notch3 in ovarian cancer; MAPK Signaling Pathway
P31146	Coronin-1A [OS=Homo sapiens]	FALSE	1.704	2	1	1	1	461	51	6.68	2.23	1	cell organization and biogenesis;cellular component movement;defense response;regulation of biological process;response to stimulus;transport	cytoplasm;cytoskeleton;cytosol;endosome;membrane;nucleus	protein binding;RNA binding	Pf00400, Pf08953, Pf08954, Pf13094, Pf13863	11151	CORO1A	Tuberculosis; Phagosome
A0A0A0MRZ8	immunoglobulin kappa variable 3D-11 [OS=Homo sapiens]	FALSE	1.692	8	1	8	1	115	12.6	5.29	13.45	1	cellular component movement;metabolic process;regulation of biological process;response to stimulus;transport	extracellular;membrane	catalytic activity	Pf00047, Pf07679, Pf07686	28876	IGKV3D-11
Q9BTM1-2	Isoform 2 of Histone H2A.J [OS=Homo sapiens]	TRUE	1.687	6	1	3	1	151	16.1	10.23	6.13	1	regulation of biological process	chromosome	DNA binding;protein binding	Pf00125, Pf00808	55766	H2AFJ
Q9NQH7-1	Probable Xaa-Pro aminopeptidase 3 [OS=Homo sapiens]	FALSE	1.683	3	1	4	1	507	57	6.83	9.73	1	metabolic process	mitochondrion	catalytic activity;metal ion binding	Pf00557, Pf05195	63929	XPNPEP3			Phospho [S248]
Q01469	Fatty acid-binding protein, epidermal [OS=Homo sapiens]	FALSE	1.659	7	1	1	1	135	15.2	7.01	2	1	metabolic process;response to stimulus;transport	cytoplasm;cytosol;extracellular;membrane;organelle lumen	protein binding;transporter activity	Pf00061	2171	FABP5	PPAR signaling pathway	PPAR signaling pathway
Q13162	Peroxiredoxin-4 [OS=Homo sapiens]	FALSE	1.655	3	1	3	1	271	30.5	6.29	5.38	1	cell organization and biogenesis;cellular homeostasis;metabolic process;regulation of biological process;transport	cytoplasm;cytosol;endoplasmic reticulum;extracellular;mitochondrion;nucleus;organelle lumen	antioxidant activity;catalytic activity;protein binding	Pf00578, Pf08534, Pf10417	10549	PRDX4		Selenium Micronutrient Network
P13987	CD59 glycoprotein [OS=Homo sapiens]	FALSE	1.634	9	1	1	1	128	14.2	6.48	0	1	cell organization and biogenesis;coagulation;regulation of biological process;response to stimulus;transport	cell surface;extracellular;membrane	protein binding	Pf00021	966	CD59	Hematopoietic cell lineage; Complement and coagulation cascades
P63000-2	Isoform B of Ras-related C3 botulinum toxin substrate 1 [OS=Homo sapiens]	TRUE	1.629	4	1	2	1	211	23.5	8.63	0	1	cell communication;cell organization and biogenesis;cell proliferation;cellular component movement;coagulation;defense response;regulation of biological process;response to stimulus;transport	cytoplasm;cytosol;membrane;nucleus	catalytic activity;nucleotide binding;protein binding	Pf00071, Pf08477	5879	RAC1		B Cell Receptor Signaling Pathway; Nucleotide-binding Oligomerization Domain (NOD) pathway; Insulin Signaling; Cardiac Hypertrophic Response; Wnt Signaling Pathway; Brain-Derived Neurotrophic Factor (BDNF) signaling pathway; MAPK Signaling Pathway; RalA downstream regulated genes; IL-6 signaling pathway; TNF related weak inducer of apoptosis (TWEAK) Signaling Pathway; Focal Adhesion; Microglia Pa…
P30101	Protein disulfide-isomerase A3 [OS=Homo sapiens]	FALSE	1.625	2	1	1	1	505	56.7	6.35	1.75	1	cellular homeostasis;metabolic process;regulation of biological process;response to stimulus;transport	cell surface;endoplasmic reticulum;membrane;nucleus;organelle lumen	catalytic activity;protein binding;RNA binding	Pf00085, Pf13098, Pf13848, Pf13899, Pf13905	2923	PDIA3	Protein processing in endoplasmic reticulum; Antigen processing and presentation
Q9HDC9	Adipocyte plasma membrane-associated protein [OS=Homo sapiens]	FALSE	1.576	3	1	1	1	416	46.5	6.16	0	1	metabolic process	cell surface;endoplasmic reticulum;membrane	catalytic activity	Pf03088, Pf08450	57136	APMAP
Q9HCY8	protein S100-A14 [OS=Homo sapiens]	FALSE	1.564	14	1	1	1	104	11.7	5.24	0	1	cell death;defense response;regulation of biological process;response to stimulus	cytoplasm;cytosol	metal ion binding;protein binding	Pf01023	57402	S100A14
P10321	HLA class I histocompatibility antigen, Cw-7 alpha chain [OS=Homo sapiens]	FALSE	1.55	4	1	1	1	366	40.6	6.04	1.63	1	regulation of biological process;response to stimulus;transport	cell surface;endoplasmic reticulum;Golgi;membrane	protein binding	Pf00129, Pf07654	3107	HLA-C	Viral carcinogenesis; Endocytosis; Allograft rejection; Epstein-Barr virus infection; Type I diabetes mellitus; Cell adhesion molecules (CAMs); Natural killer cell mediated cytotoxicity; HTLV-I infection; Phagosome; Autoimmune thyroid disease; Herpes simplex infection; Viral myocarditis; Graft-versus-host disease; Antigen processing and presentation	Allograft Rejection; Proteasome Degradation
O75083	WD repeat-containing protein 1 [OS=Homo sapiens]	FALSE	1.51	3	1	1	1	606	66.2	6.65	1.74	1	cell differentiation;cell organization and biogenesis;cellular component movement;metabolic process;regulation of biological process;transport	cytoplasm;cytoskeleton;cytosol;extracellular	protein binding	Pf00400, Pf04762, Pf08662, Pf14783	9948	WDR1		Hypertrophy Model
P02760	Protein AMBP [OS=Homo sapiens]	FALSE	1.494	3	1	1	1	352	39	6.25	0	1	metabolic process;regulation of biological process;transport	cell surface;extracellular;membrane	enzyme regulator activity;protein binding	Pf00014, Pf00061	259	AMBP
P30044-1	Peroxiredoxin-5, mitochondrial [OS=Homo sapiens]	FALSE	1.469	4	1	1	1	214	22.1	8.7	0	1	cell death;cellular homeostasis;defense response;metabolic process;regulation of biological process;response to stimulus	cytoplasm;cytosol;mitochondrion;nucleus;organelle lumen	antioxidant activity;catalytic activity;DNA binding;enzyme regulator activity;protein binding	Pf00578, Pf08534	25824	PRDX5	Peroxisome	Selenium Micronutrient Network
P00450	Ceruloplasmin [OS=Homo sapiens]	TRUE	1.431	1	1	1	1	1065	122.1	5.72	0	1	cellular homeostasis;metabolic process;transport	extracellular;membrane;organelle lumen	catalytic activity;metal ion binding;protein binding	Pf00394, Pf07731, Pf07732	1356	CP	Porphyrin and chlorophyll metabolism
P25815	Protein S100-P [OS=Homo sapiens]	TRUE	1.417	11	1	3	1	95	10.4	4.88	0	1	cellular component movement;response to stimulus;transport	cytoplasm;extracellular;membrane;nucleus;organelle lumen	metal ion binding;protein binding	Pf01023	6286	S100P		Gastric Cancer Network 1
O60664-1	Perilipin-3 [OS=Homo sapiens]	FALSE	1.39	3	1	1	1	434	47	5.44	0	1	transport	cytoplasm;cytosol;endosome;Golgi;membrane	protein binding	Pf03036	10226	PLIN3
O00299	chloride intracellular channel protein 1 [OS=Homo sapiens]	FALSE	1.356	4	1	1	1	241	26.9	5.17	1.73	1	metabolic process;regulation of biological process;response to stimulus;transport	cytoplasm;membrane;mitochondrion;nucleus	catalytic activity;protein binding;transporter activity	Pf00043, Pf13409, Pf13410, Pf13417	1192	CLIC1
P68431	Histone H3.1 [OS=Homo sapiens]	FALSE	1.355	5	1	2	1	136	15.4	11.12	0	1	cell organization and biogenesis;coagulation;metabolic process;regulation of biological process	chromosome;extracellular;membrane;nucleus	catalytic activity;DNA binding;protein binding	Pf00125, Pf15630	8968; 8352; 8351; 8355; 8357; 8358; 8350; 8353; 8354; 8356	HIST1H3F; HIST1H3C; HIST1H3D; HIST1H3G; HIST1H3H; HIST1H3B; HIST1H3A; HIST1H3E; HIST1H3I; HIST1H3J	Transcriptional misregulation in cancer; Systemic lupus erythematosus; Alcoholism	Histone Modifications
P00750-1	Tissue-type plasminogen activator [OS=Homo sapiens]	FALSE	1.314	3	1	1	1	562	62.9	7.8	0	1	cellular component movement;coagulation;metabolic process;regulation of biological process;response to stimulus	cell surface;cytoplasm;extracellular	catalytic activity;protein binding	Pf00039, Pf00051, Pf00089, Pf09342	5327	PLAT	Complement and coagulation cascades; Transcriptional misregulation in cancer	Endochondral Ossification; Selenium Micronutrient Network; NOTCH1 regulation of human endothelial cell calcification; Vitamin B12 Metabolism; Complement and Coagulation Cascades; Folate Metabolism; Blood Clotting Cascade; Senescence and Autophagy in Cancer
P18084	Integrin beta-5 [OS=Homo sapiens]	FALSE	1.309	1	1	2	1	799	88	6.06	0	1	cell differentiation;cell organization and biogenesis;regulation of biological process;response to stimulus	cell surface;membrane	protein binding;receptor activity	Pf00362, Pf07965, Pf08725	3693	ITGB5	Arrhythmogenic right ventricular cardiomyopathy (ARVC); Dilated cardiomyopathy; Phagosome; Focal adhesion; Proteoglycans in cancer; Regulation of actin cytoskeleton; ECM-receptor interaction; PI3K-Akt signaling pathway; Hypertrophic cardiomyopathy (HCM)	miRNA targets in ECM and membrane receptors; Arrhythmogenic Right Ventricular Cardiomyopathy; Integrin-mediated Cell Adhesion; Focal Adhesion-PI3K-Akt-mTOR-signaling pathway; VEGFA-VEGFR2 Signaling Pathway; Focal Adhesion
Q9HAZ1	dual specificity protein kinase CLK4 [OS=Homo sapiens]	FALSE	1.274	1	1	1	1	481	57.5	8.68	0	1	metabolic process;regulation of biological process	nucleus	catalytic activity;nucleotide binding;protein binding	Pf00069, Pf07714	57396	CLK4		mRNA Processing

## Sheet: S6
Accession	Description	Contaminant	Sum PEP Score	Coverage [%]	# Peptides	# PSMs	# Unique Peptides	# AAs	MW [kDa]	calc. pI	Score Sequest HT: Sequest HT	# Peptides (by Search Engine): Sequest HT	Biological Process	Cellular Component	Molecular Function	Pfam IDs	Entrez Gene ID	Gene Symbol	KEGG Pathways	WikiPathways	Modifications
P04264	Keratin, type II cytoskeletal 1 [OS=Homo sapiens]	TRUE	152.293	48	24	419	21	644	66	8.12	1004.31	24	cell death;defense response;metabolic process;regulation of biological process;response to stimulus;transport	cytoskeleton;cytosol;extracellular;membrane;nucleus	catalytic activity;motor activity;protein binding;receptor activity;structural molecule activity	Pf00038, Pf01576, Pf05103, Pf05957, Pf12128, Pf13166, Pf13514	3848	KRT1		Corticotropin-releasing hormone signaling pathway
P35908	Keratin, type II cytoskeletal 2 epidermal [OS=Homo sapiens]	TRUE	151.679	43	22	270	18	639	65.4	8	650.18	22	cell death;cell organization and biogenesis;cell proliferation;cellular component movement;metabolic process	cytoskeleton;cytosol;membrane;nucleus	protein binding;structural molecule activity	Pf00038, Pf08614, Pf12128, Pf13166	3849	KRT2
P35527	Keratin, type I cytoskeletal 9 [OS=Homo sapiens]	TRUE	144.682	49	23	229	22	623	62	5.24	604.53	23	cell death;cell organization and biogenesis	cytosol;membrane;nucleus	structural molecule activity	Pf00038, Pf13166	3857	KRT9
P13645	Keratin, type I cytoskeletal 10 [OS=Homo sapiens]	TRUE	105.621	38	18	164	16	584	58.8	5.21	408.76	18	cell death;cell differentiation;metabolic process	cytoplasm;cytoskeleton;cytosol;membrane;nucleus	structural molecule activity	Pf00038, Pf04111	3858	KRT10	Staphylococcus aureus infection
P02788	Lactotransferrin [OS=Homo sapiens]	TRUE	73.293	37	20	85	20	710	78.1	8.12	172.92	20	cellular homeostasis;defense response;metabolic process;regulation of biological process;response to stimulus;transport	cell surface;cytoplasm;extracellular;nucleus;organelle lumen	catalytic activity;DNA binding;enzyme regulator activity;metal ion binding;protein binding	Pf00405	4057	LTF
P06702	Protein S100-A9 [OS=Homo sapiens]	TRUE	61.089	63	5	219	5	114	13.2	6.13	553.86	5	cell communication;cell death;cell organization and biogenesis;cellular component movement;defense response;metabolic process;regulation of biological process;response to stimulus;transport	cytoplasm;cytoskeleton;cytosol;extracellular;membrane;nucleus;organelle lumen	antioxidant activity;catalytic activity;metal ion binding;protein binding;signal transducer activity	Pf00036, Pf01023, Pf13499, Pf13833	6280	S100A9		IL1 and megakaryocytes in obesity
P02768-1	Serum albumin [OS=Homo sapiens]	TRUE	56.581	23	12	73	12	609	69.3	6.28	163.87	12	cell communication;cell organization and biogenesis;metabolic process;regulation of biological process;response to stimulus;transport	cytoplasm;endoplasmic reticulum;extracellular;Golgi;nucleus;organelle lumen	antioxidant activity;catalytic activity;DNA binding;metal ion binding;protein binding	Pf00273	213	ALB	Thyroid hormone synthesis	Vitamin B12 Metabolism; Selenium Micronutrient Network; Folate Metabolism
P13647	keratin, type II cytoskeletal 5 [OS=Homo sapiens]	TRUE	47.119	28	14	68	9	590	62.3	7.74	155.74	14	cell death;cell organization and biogenesis;metabolic process	cytoplasm;cytosol;membrane;mitochondrion;nucleus	catalytic activity;motor activity;protein binding;structural molecule activity	Pf00038, Pf01576, Pf02994, Pf03961, Pf04111, Pf05957, Pf12128	3852	KRT5
P02533	Keratin, type I cytoskeletal 14 [OS=Homo sapiens]	TRUE	45.228	29	11	44	4	472	51.5	5.16	117.3	11	cell death;cell differentiation;cell organization and biogenesis;response to stimulus	cytoplasm;cytosol;nucleus	protein binding;structural molecule activity	Pf00038, Pf13514	3861	KRT14		Corticotropin-releasing hormone signaling pathway
P60709	Actin, cytoplasmic 1 [OS=Homo sapiens]	TRUE	31.695	33	9	65	9	375	41.7	5.48	144.8	9	cell organization and biogenesis;cellular component movement;metabolic process;regulation of biological process;response to stimulus	cytoplasm;cytoskeleton;cytosol;membrane	DNA binding;nucleotide binding;protein binding;structural molecule activity	Pf00022	60	ACTB	Arrhythmogenic right ventricular cardiomyopathy (ARVC); Tight junction; Pathogenic Escherichia coli infection; Dilated cardiomyopathy; Hippo signaling pathway; Rap1 signaling pathway; Oxytocin signaling pathway; Thyroid hormone signaling pathway; Phagosome; Apoptosis; Focal adhesion; Proteoglycans in cancer; Salmonella infection; Adherens junction; Regulation of actin cytoskeleton; Leukocyte tran…	Pathogenic Escherichia coli infection; Fas Ligand (FasL) pathway and Stress induction of Heat Shock Proteins (HSP) regulation; Myometrial Relaxation and Contraction Pathways; Common Pathways Underlying Drug Addiction; Arrhythmogenic Right Ventricular Cardiomyopathy; Focal Adhesion; Regulation of Actin Cytoskeleton
P05109	Protein S100-A8 [OS=Homo sapiens]	TRUE	30.217	46	3	172	3	93	10.8	7.03	490.2	3	cell death;cellular component movement;defense response;metabolic process;regulation of biological process;response to stimulus;transport	cytoplasm;cytoskeleton;cytosol;extracellular;membrane;nucleus;organelle lumen	metal ion binding;protein binding	Pf01023, Pf13499	6279	S100A8
P05164-3	Isoform H7 of Myeloperoxidase [OS=Homo sapiens]	TRUE	29.761	14	10	28	9	777	87.2	9.07	43.98	10	cell organization and biogenesis;defense response;metabolic process;regulation of biological process;response to stimulus;transport	extracellular;mitochondrion;nucleus;organelle lumen;vacuole	antioxidant activity;catalytic activity;metal ion binding	Pf03098	4353	MPO		Selenium Micronutrient Network; Benzene metabolism; Folate Metabolism; Vitamin B12 Metabolism
P08311	Cathepsin G [OS=Homo sapiens]	TRUE	28.445	35	7	76	7	255	28.8	11.19	141.75	7	cell organization and biogenesis;defense response;metabolic process;regulation of biological process;response to stimulus;transport	cell surface;extracellular;membrane;nucleus;organelle lumen	catalytic activity;protein binding	Pf00089	1511	CTSG	Lysosome; Amoebiasis; Neuroactive ligand-receptor interaction; Renin-angiotensin system; Systemic lupus erythematosus	ACE Inhibitor Pathway
Q96DA0	Zymogen granule protein 16 homolog B [OS=Homo sapiens]	TRUE	26.82	22	3	27	3	208	22.7	7.39	60.83	3		extracellular			124220	ZG16B
P08779	Keratin, type I cytoskeletal 16 [OS=Homo sapiens]	FALSE	25.263	20	9	31	3	473	51.2	5.05	81.61	9	cell death;cell differentiation;cell organization and biogenesis;cell proliferation;cellular component movement;defense response;regulation of biological process;response to stimulus	cytoskeleton;cytosol;nucleus	protein binding;structural molecule activity	Pf00038, Pf07888, Pf13514	3868	KRT16
P12724	eosinophil cationic protein [OS=Homo sapiens]	TRUE	24.767	35	5	51	5	160	18.4	10.02	129.56	5	defense response;metabolic process;response to stimulus;transport	extracellular;organelle lumen	catalytic activity	Pf00074	6037	RNASE3	Asthma
P02538	Keratin, type II cytoskeletal 6A [OS=Homo sapiens]	TRUE	23.426	19	9	41	4	564	60	8	84.89	9	cell death;cell differentiation;cell organization and biogenesis;defense response;metabolic process;regulation of biological process;response to stimulus	cytosol;membrane;nucleus	protein binding;structural molecule activity	Pf00038, Pf04111, Pf13166	3853	KRT6A		Ectoderm Differentiation
P01036	Cystatin-S [OS=Homo sapiens]	TRUE	22.771	56	5	38	3	141	16.2	5.02	72.64	5	regulation of biological process;response to stimulus	extracellular	enzyme regulator activity	Pf00031	1472	CST4	Salivary secretion
P01834	immunoglobulin kappa constant [OS=Homo sapiens]	TRUE	21.284	64	4	28	4	107	11.8	6.52	34	4	cell organization and biogenesis;cellular component movement;defense response;metabolic process;regulation of biological process;response to stimulus;transport	extracellular;membrane	catalytic activity;protein binding	Pf07654	3514	IGKC
P01037	Cystatin-SN [OS=Homo sapiens]	TRUE	20.63	56	5	30	3	141	16.4	7.21	69.39	5	regulation of biological process;response to stimulus	extracellular	enzyme regulator activity;protein binding	Pf00031	1469	CST1	Salivary secretion
P12273	Prolactin-inducible protein [OS=Homo sapiens]	TRUE	20.467	51	7	37	7	146	16.6	8.05	49.63	7	metabolic process;regulation of biological process;response to stimulus;transport	extracellular;membrane;nucleus	catalytic activity;protein binding	Pf05326	5304	PIP
Q02413	Desmoglein-1 [OS=Homo sapiens]	FALSE	17.966	10	8	11	8	1049	113.7	5.03	16.13	8	cell death;cell organization and biogenesis;regulation of biological process;response to stimulus;transport	cytoskeleton;cytosol;membrane	metal ion binding;protein binding	Pf00028, Pf01049	1828	DSG1	Staphylococcus aureus infection
P02814	Submaxillary gland androgen-regulated protein 3B [OS=Homo sapiens]	TRUE	17.842	66	2	166	2	79	8.2	9.57	414.84	2		extracellular	protein binding	Pf15621	10879	SMR3B
P01009-1	alpha-1-antitrypsin [OS=Homo sapiens]	TRUE	17.821	19	5	10	5	418	46.7	5.59	23.12	5	cell organization and biogenesis;coagulation;defense response;metabolic process;regulation of biological process;response to stimulus;transport	endoplasmic reticulum;extracellular;Golgi;membrane;organelle lumen	enzyme regulator activity;protein binding	Pf00079	5265	SERPINA1	Complement and coagulation cascades	Lung fibrosis; Complement and Coagulation Cascades; NRF2 pathway
P08493-2	Isoform 2 of Matrix Gla protein [OS=Homo sapiens]	TRUE	17.654	19	2	27	2	128	15.3	9.32	61.5	2	cell differentiation;regulation of biological process	extracellular	metal ion binding;protein binding;structural molecule activity	Pf00594	4256	MGP		Endochondral Ossification; NOTCH1 regulation of human endothelial cell calcification
P01876	immunoglobulin heavy constant alpha 1 [OS=Homo sapiens]	TRUE	17.587	15	4	17	4	353	37.6	6.51	41.05	4	cell organization and biogenesis;cellular component movement;defense response;metabolic process;regulation of biological process;response to stimulus;transport	extracellular;membrane	protein binding	Pf07654, Pf08205	3493	IGHA1		Inflammatory Response Pathway
P40199	Carcinoembryonic antigen-related cell adhesion molecule 6 [OS=Homo sapiens]	TRUE	16.74	14	3	13	2	344	37.2	5.82	24.71	3	cell communication;cellular component movement;regulation of biological process;response to stimulus;transport	membrane	protein binding	Pf00047, Pf07679, Pf07686, Pf13895, Pf13927	4680	CEACAM6
Q6MZM9	Proline-rich protein 27 [OS=Homo sapiens]	TRUE	16.501	11	2	105	2	219	22.7	4.87	175.54	2		extracellular			401137	C4orf40; PRR27			Phospho [T97]
Q04695	Keratin, type I cytoskeletal 17 [OS=Homo sapiens]	FALSE	16.445	14	7	15	3	432	48.1	5.02	29.46	7	cell death;cell organization and biogenesis;regulation of biological process;response to stimulus	cytoplasm;cytoskeleton;cytosol	protein binding;receptor activity;signal transducer activity;structural molecule activity	Pf00038, Pf07888	3872	KRT17
P01591	Immunoglobulin J chain [OS=Homo sapiens]	TRUE	15.557	37	5	27	5	159	18.1	5.24	36.23	5	cellular component movement;defense response;regulation of biological process;response to stimulus;transport	extracellular	DNA binding;protein binding	Pf15097	3512	IGJ; JCHAIN
Q9UGM3-9	Isoform 9 of Deleted in malignant brain tumors 1 protein [OS=Homo sapiens]	TRUE	14.912	7	5	19	5	1133	124.4	5.4	44.21	5		membrane	receptor activity	Pf00100, Pf00431, Pf00530, Pf15494	1755	DMBT1
Q3SY84	Keratin, type II cytoskeletal 71 [OS=Homo sapiens]	FALSE	13.405	9	4	9	4	523	57.3	6.61	14.22	4	cell death;cell organization and biogenesis	cytoplasm;cytoskeleton;cytosol	protein binding;structural molecule activity	Pf00038, Pf09726, Pf12128	112802	KRT71
P04745	alpha-amylase 1 [OS=Homo sapiens]	TRUE	13.356	11	4	8	4	511	57.7	6.93	15.55	4	metabolic process	extracellular	catalytic activity;metal ion binding;protein binding	Pf00128, Pf02806	276; 278; 277	AMY1A; AMY1C; AMY1B	Starch and sucrose metabolism; Carbohydrate digestion and absorption; Salivary secretion; Metabolic pathways
P19012	Keratin, type I cytoskeletal 15 [OS=Homo sapiens]	FALSE	13.28	11	6	19	1	456	49.2	4.77	45.54	6	cell death;cell organization and biogenesis	cytosol;nucleus	protein binding;structural molecule activity	Pf00038	3866	KRT15
P15924-1	Desmoplakin [OS=Homo sapiens]	FALSE	12.999	2	4	6	4	2871	331.6	6.81	11.88	4	cell death;cell differentiation;cell organization and biogenesis;metabolic process;regulation of biological process;response to stimulus;transport	cytoplasm;cytoskeleton;membrane;nucleus	catalytic activity;motor activity;protein binding;RNA binding;structural molecule activity	Pf00038, Pf00681, Pf01540, Pf01576, Pf02463, Pf04111, Pf04156, Pf05483, Pf05557, Pf05622, Pf06008, Pf06160, Pf06637, Pf07888, Pf10174, Pf12072, Pf12128, Pf13166	1832	DSP	Arrhythmogenic right ventricular cardiomyopathy (ARVC)	Arrhythmogenic Right Ventricular Cardiomyopathy; Lung fibrosis
P30740	Leukocyte elastase inhibitor [OS=Homo sapiens]	TRUE	12.655	20	6	8	6	379	42.7	6.28	13.6	6	regulation of biological process;transport	cytoplasm;extracellular;membrane;organelle lumen	enzyme regulator activity	Pf00079	1992	SERPINB1	Amoebiasis
P59665	Neutrophil defensin 1 [OS=Homo sapiens]	TRUE	11.996	27	4	65	4	94	10.2	6.99	115.32	4	defense response;regulation of biological process;response to stimulus;transport	extracellular;organelle lumen		Pf00323, Pf00879	1667; 728358	DEFA1; DEFA1B			Phospho [Y80; T82]
P61626	lysozyme c [OS=Homo sapiens]	TRUE	11.928	35	3	17	3	148	16.5	9.16	35.04	3	defense response;metabolic process;response to stimulus;transport	extracellular;organelle lumen	catalytic activity;protein binding	Pf00062	4069	LYZ	Salivary secretion
P08727	Keratin, type I cytoskeletal 19 [OS=Homo sapiens]	TRUE	11.891	11	5	11	1	400	44.1	5.14	27.25	5	cell death;cell differentiation;cell organization and biogenesis;regulation of biological process;response to stimulus	cytoskeleton;cytosol;membrane	protein binding;structural molecule activity	Pf00038	3880	KRT19
P11678	Eosinophil peroxidase [OS=Homo sapiens]	TRUE	11.868	8	5	13	4	715	81	10.29	23.48	5	cellular component movement;defense response;metabolic process;regulation of biological process;response to stimulus;transport	extracellular;organelle lumen	antioxidant activity;catalytic activity;metal ion binding	Pf03098	8288	EPX	Asthma
P01011-1	Alpha-1-antichymotrypsin [OS=Homo sapiens]	TRUE	11.825	11	3	9	3	423	47.6	5.52	15.5	3	defense response;regulation of biological process;response to stimulus;transport	extracellular;nucleus;organelle lumen	DNA binding;enzyme regulator activity;protein binding	Pf00079	12	SERPINA3		Folate Metabolism; Vitamin B12 Metabolism; Selenium Micronutrient Network
P09228	Cystatin-SA [OS=Homo sapiens]	FALSE	11.742	31	3	12	2	141	16.4	4.93	26.21	3	regulation of biological process;response to stimulus	extracellular	enzyme regulator activity;protein binding	Pf00031	1470	CST2	Salivary secretion
P35579-1	Myosin-9 [OS=Homo sapiens]	TRUE	11.199	2	3	10	3	1960	226.4	5.6	12.41	3	cell differentiation;cell organization and biogenesis;cellular component movement;metabolic process;regulation of biological process;response to stimulus;transport	cytoplasm;cytoskeleton;cytosol;extracellular;membrane;nucleus	catalytic activity;motor activity;nucleotide binding;protein binding;RNA binding;transporter activity	Pf00063, Pf01442, Pf01496, Pf01576, Pf01765, Pf02736, Pf03962, Pf04111, Pf04156, Pf05911, Pf06637, Pf07888, Pf09731, Pf11068, Pf11559, Pf12128, Pf13094	4627	MYH9	Tight junction; Salmonella infection; Regulation of actin cytoskeleton	VEGFA-VEGFR2 Signaling Pathway; Primary Focal Segmental Glomerulosclerosis FSGS
P80188	Neutrophil gelatinase-associated lipocalin [OS=Homo sapiens]	TRUE	11.137	24	4	17	4	198	22.6	8.91	24.91	4	cell communication;cell death;cell organization and biogenesis;cellular homeostasis;defense response;regulation of biological process;response to stimulus;transport	cytosol;extracellular;organelle lumen	metal ion binding;protein binding;transporter activity	Pf00061	3934	LCN2
P01008	Antithrombin-III [OS=Homo sapiens]	TRUE	10.817	16	6	10	6	464	52.6	6.71	10.2	6	coagulation;defense response;metabolic process;regulation of biological process;response to stimulus;transport	extracellular;membrane;organelle lumen	enzyme regulator activity;protein binding	Pf00079	462	SERPINC1	Complement and coagulation cascades	Complement and Coagulation Cascades
P62805	histone H4 [OS=Homo sapiens]	TRUE	10.536	29	3	22	3	103	11.4	11.36	39.14	3	cell organization and biogenesis;metabolic process;regulation of biological process;response to stimulus	chromosome;extracellular;membrane;nucleus	DNA binding;protein binding;RNA binding	Pf00125, Pf02969, Pf15630	8359; 8361; 8360; 8363; 8370; 554313; 8365; 8364; 121504; 8367; 8294; 8366; 8362; 8368	HIST1H4A; HIST1H4F; HIST1H4D; HIST1H4J; HIST2H4A; HIST2H4B; HIST1H4H; HIST1H4C; HIST4H4; HIST1H4E; HIST1H4I; HIST1H4B; HIST1H4K; HIST1H4L	Viral carcinogenesis; Systemic lupus erythematosus; Alcoholism	Type II interferon signaling (IFNG); Gastric Cancer Network 1; Histone Modifications
Q7Z794	Keratin, type II cytoskeletal 1b [OS=Homo sapiens]	FALSE	10.383	4	2	64	1	578	61.9	5.99	153.16	2	cell death;cell organization and biogenesis	cytoskeleton;cytosol	structural molecule activity	Pf00038, Pf03962, Pf13166, Pf14817	374454	KRT77
P14923	Junction plakoglobin [OS=Homo sapiens]	FALSE	9.597	9	5	7	5	745	81.7	6.14	9.67	5	cell death;cell organization and biogenesis;cellular component movement;regulation of biological process;response to stimulus;transport	cytoplasm;cytoskeleton;cytosol;extracellular;membrane;nucleus;organelle lumen	protein binding;signal transducer activity;structural molecule activity	Pf00514	3728	JUP	Arrhythmogenic right ventricular cardiomyopathy (ARVC); Acute myeloid leukemia; Pathways in cancer; Transcriptional misregulation in cancer	Ectoderm Differentiation; Arrhythmogenic Right Ventricular Cardiomyopathy; Corticotropin-releasing hormone signaling pathway
P07437	tubulin beta chain [OS=Homo sapiens]	FALSE	8.721	8	3	8	3	444	49.6	4.89	13.11	3	cell division;cell organization and biogenesis;cellular component movement;defense response;response to stimulus;transport	cytoplasm;cytoskeleton;extracellular;membrane;nucleus;organelle lumen	catalytic activity;nucleotide binding;protein binding;structural molecule activity	Pf00091, Pf03953, Pf10644	203068	TUBB	Pathogenic Escherichia coli infection; Gap junction; Phagosome	Pathogenic Escherichia coli infection; Parkin-Ubiquitin Proteasomal System pathway
P14618	Pyruvate kinase PKM [OS=Homo sapiens]	TRUE	8.32	10	4	14	4	531	57.9	7.84	21.41	4	cell death;cell organization and biogenesis;metabolic process;response to stimulus;transport	cytoplasm;cytosol;extracellular;mitochondrion;nucleus;organelle lumen	catalytic activity;metal ion binding;nucleotide binding;protein binding;RNA binding	Pf00224, Pf02887	5315	PKM	Viral carcinogenesis; Central carbon metabolism in cancer; Carbon metabolism; Purine metabolism; Pyruvate metabolism; Type II diabetes mellitus; Glucagon signaling pathway; Glycolysis / Gluconeogenesis; Biosynthesis of amino acids; Metabolic pathways	Photodynamic therapy-induced HIF-1 survival signaling; Amino Acid metabolism; Glycolysis and Gluconeogenesis
Q96DR5	BPI fold-containing family A member 2 [OS=Homo sapiens]	TRUE	8.21	16	3	10	3	249	27	5.59	18.15	3	defense response;response to stimulus	extracellular	protein binding	Pf01273	140683	BPIFA2
P04406	glyceraldehyde-3-phosphate dehydrogenase [OS=Homo sapiens]	TRUE	8.101	15	3	5	3	335	36	8.46	8.19	3	cell death;cell organization and biogenesis;defense response;metabolic process;regulation of biological process;response to stimulus	cytoplasm;cytoskeleton;cytosol;membrane;nucleus	catalytic activity;enzyme regulator activity;nucleotide binding;protein binding	Pf00044, Pf02800	2597	GAPDH	HIF-1 signaling pathway; Carbon metabolism; Alzheimer's disease; Glycolysis / Gluconeogenesis; Biosynthesis of amino acids; Metabolic pathways	Cori Cycle; Glycolysis and Gluconeogenesis; Alzheimers Disease; Sudden Infant Death Syndrome (SIDS) Susceptibility Pathways
P04004	Vitronectin [OS=Homo sapiens]	TRUE	7.864	8	3	12	3	478	54.3	5.8	17.84	3	cell differentiation;cell organization and biogenesis;regulation of biological process;response to stimulus;transport	cytoplasm;endoplasmic reticulum;extracellular;organelle lumen	protein binding;receptor activity	Pf00045, Pf01033	7448	VTN	Focal adhesion; Proteoglycans in cancer; Complement and coagulation cascades; ECM-receptor interaction; PI3K-Akt signaling pathway	Focal Adhesion; Primary Focal Segmental Glomerulosclerosis FSGS; Inflammatory Response Pathway; Focal Adhesion-PI3K-Akt-mTOR-signaling pathway; Senescence and Autophagy in Cancer
Q9HD89	resistin [OS=Homo sapiens]	TRUE	7.859	24	2	6	2	108	11.4	6.86	9.81	2	cell differentiation;regulation of biological process;response to stimulus;transport	extracellular;nucleus;organelle lumen	protein binding	Pf06954	56729	RETN		Adipogenesis
P23280	Carbonic anhydrase 6 [OS=Homo sapiens]	TRUE	7.673	7	2	16	2	308	35.3	7.02	29.23	2	metabolic process;response to stimulus;transport	cytoplasm;cytosol;extracellular	catalytic activity;metal ion binding	Pf00194	765	CA6	Nitrogen metabolism
P15515	Histatin-1 [OS=Homo sapiens]	FALSE	7.529	28	1	55	1	57	7	9.13	62.24	1	defense response;response to stimulus	extracellular	protein binding		3346	HTN1	Salivary secretion		Phospho [Y46; Y49; S51; Y53]
P01833	Polymeric immunoglobulin receptor [OS=Homo sapiens]	TRUE	7.493	5	3	6	3	764	83.2	5.74	5.91	3	cell organization and biogenesis;regulation of biological process;response to stimulus;transport	extracellular;membrane	protein binding;receptor activity;signal transducer activity		5284	PIGR	Intestinal immune network for IgA production
P98088	Mucin-5AC [OS=Homo sapiens]	TRUE	7.234	1	3	7	3	5654	585.2	7.02	5.38	3	metabolic process;regulation of biological process;response to stimulus	cytoplasm;extracellular;membrane;organelle lumen	protein binding;structural molecule activity	Pf00094, Pf01826, Pf08742, Pf13330	4586	MUC5AC
Q86YZ3	Hornerin [OS=Homo sapiens]	FALSE	7.084	6	2	5	2	2850	282.2	10.04	11.1	2	cell organization and biogenesis;development;transport	cytoplasm;cytoskeleton;extracellular;nucleus;organelle lumen	metal ion binding		388697	HRNR
P06870-1	Kallikrein-1 [OS=Homo sapiens]	TRUE	6.724	10	2	5	2	262	28.9	4.83	7.07	2	metabolic process	nucleus	catalytic activity	Pf00089	3816	KLK1	Endocrine and other factor-regulated calcium reabsorption; Renin-angiotensin system	Blood Clotting Cascade
Q8TDL5-1	BPI fold-containing family B member 1 [OS=Homo sapiens]	FALSE	6.307	8	3	7	3	484	52.4	7.23	9.54	3	defense response;regulation of biological process;response to stimulus	extracellular		Pf01273, Pf02886	92747	BPIFB1
P03973	Antileukoproteinase [OS=Homo sapiens]	TRUE	6.028	9	1	9	1	132	14.3	8.75	22.39	1	defense response;regulation of biological process;response to stimulus;transport	extracellular;Golgi;organelle lumen	DNA binding;enzyme regulator activity;protein binding;RNA binding	Pf00095	6590	SLPI
P13727	Bone marrow proteoglycan [OS=Homo sapiens]	TRUE	5.923	10	2	8	2	222	25.2	6.76	13.04	2	defense response;regulation of biological process;response to stimulus;transport	extracellular		Pf00059	5553	PRG2	Asthma
P02743	Serum amyloid P-component [OS=Homo sapiens]	TRUE	5.885	10	2	4	2	223	25.4	6.54	9.53	2	cell organization and biogenesis;defense response;metabolic process;regulation of biological process;response to stimulus	extracellular;nucleus	metal ion binding;protein binding	Pf00354, Pf13385	325	APCS
P20160	Azurocidin [OS=Homo sapiens]	TRUE	5.825	10	2	6	2	251	26.9	9.5	13.72	2	cellular component movement;defense response;metabolic process;regulation of biological process;response to stimulus;transport	extracellular;membrane;organelle lumen;vacuole	catalytic activity;protein binding	Pf00089	566	AZU1
P06731	Carcinoembryonic antigen-related cell adhesion molecule 5 [OS=Homo sapiens]	TRUE	5.751	4	2	3	1	702	76.7	5.92	5.6	2	cellular component movement;metabolic process;regulation of biological process	extracellular;membrane	protein binding	Pf00047, Pf07679, Pf07686, Pf13895, Pf13927	1048	CEACAM5
P08238	Heat shock protein HSP 90-beta [OS=Homo sapiens]	FALSE	5.634	4	3	7	3	724	83.2	5.03	7.33	3	cell organization and biogenesis;metabolic process;regulation of biological process;response to stimulus;transport	cell surface;cytoplasm;cytosol;extracellular;membrane;mitochondrion;nucleus;organelle lumen	enzyme regulator activity;nucleotide binding;protein binding;RNA binding	Pf00183, Pf02518, Pf13589	3326	HSP90AB1	NOD-like receptor signaling pathway; Progesterone-mediated oocyte maturation; Pathways in cancer; Prostate cancer; Protein processing in endoplasmic reticulum; Estrogen signaling pathway; PI3K-Akt signaling pathway; Antigen processing and presentation	NRF2 pathway; Focal Adhesion-PI3K-Akt-mTOR-signaling pathway
P07355-2	Isoform 2 of Annexin A2 [OS=Homo sapiens]	TRUE	5.627	10	3	4	3	357	40.4	8.37	4.33	3	cell organization and biogenesis;regulation of biological process;response to stimulus;transport	cell surface;cytosol;endosome;extracellular;membrane;nucleus;organelle lumen	enzyme regulator activity;metal ion binding;protein binding;RNA binding	Pf00191	302	ANXA2		Prostaglandin Synthesis and Regulation
P00747	Plasminogen [OS=Homo sapiens]	FALSE	5.474	4	2	15	2	810	90.5	7.24	23.37	2	cell organization and biogenesis;coagulation;metabolic process;regulation of biological process;transport	cell surface;extracellular;membrane;organelle lumen	catalytic activity;protein binding	Pf00024, Pf00051, Pf00089, Pf09342, Pf13365	5340	PLG	Neuroactive ligand-receptor interaction; Complement and coagulation cascades; Staphylococcus aureus infection; Influenza A	Complement and Coagulation Cascades; Selenium Micronutrient Network; Vitamin B12 Metabolism; Folate Metabolism; Blood Clotting Cascade
P68104	Elongation factor 1-alpha 1 [OS=Homo sapiens]	TRUE	5.346	3	1	6	1	462	50.1	9.01	9.55	1	metabolic process;regulation of biological process;response to stimulus;transport	cytoplasm;cytoskeleton;cytosol;extracellular;membrane;nucleus;organelle lumen	catalytic activity;nucleotide binding;protein binding;RNA binding	Pf00009, Pf03143, Pf03144	1915	EEF1A1	RNA transport; Legionellosis	Translation Factors
P52209	6-phosphogluconate dehydrogenase, decarboxylating [OS=Homo sapiens]	FALSE	5.292	6	2	6	2	483	53.1	7.23	2.68	2	metabolic process	cytoplasm;cytosol;nucleus	catalytic activity	Pf00393, Pf03446	5226	PGD	Carbon metabolism; Glutathione metabolism; Pentose phosphate pathway; Metabolic pathways	Pentose Phosphate Pathway; NRF2 pathway
P26038	Moesin [OS=Homo sapiens]	FALSE	5.169	3	2	7	2	577	67.8	6.4	6.69	2	cell differentiation;cell organization and biogenesis;cell proliferation;cellular component movement;regulation of biological process;response to stimulus	cell surface;cytoplasm;cytoskeleton;cytosol;membrane;nucleus	protein binding;RNA binding;structural molecule activity	Pf00373, Pf00769, Pf09379, Pf09380	4478	MSN	Proteoglycans in cancer; Regulation of actin cytoskeleton; Leukocyte transendothelial migration; Measles	Glial Cell Differentiation; Regulation of Actin Cytoskeleton; AGE/RAGE pathway
P07737	profilin-1 [OS=Homo sapiens]	TRUE	5.035	17	2	13	2	140	15	8.27	7.56	2	cell organization and biogenesis;regulation of biological process;response to stimulus	cytoplasm;cytoskeleton;cytosol;membrane;nucleus	enzyme regulator activity;nucleotide binding;protein binding;RNA binding	Pf00235	5216	PFN1	Rap1 signaling pathway; Salmonella infection; Regulation of actin cytoskeleton; Shigellosis	VEGFA-VEGFR2 Signaling Pathway; Regulation of Actin Cytoskeleton; Association Between Physico-Chemical Features and Toxicity Associated Pathways; G13 Signaling Pathway
P11413-2	Isoform Long of Glucose-6-phosphate 1-dehydrogenase [OS=Homo sapiens]	TRUE	4.923	5	2	7	2	561	63.8	6.89	6.38	2	metabolic process		catalytic activity;nucleotide binding	Pf00479, Pf02781	2539	G6PD		Pentose Phosphate Pathway; ATM Signaling Network in Development and Disease; Cori Cycle; Glutathione metabolism; NRF2 pathway; Sulfation Biotransformation Reaction
P17066	Heat shock 70 kDa protein 6 [OS=Homo sapiens]	FALSE	4.792	5	2	4	2	643	71	6.14	5.74	2	cell organization and biogenesis;metabolic process;response to stimulus;transport	cytoplasm;cytosol;extracellular;organelle lumen	catalytic activity;nucleotide binding;protein binding	Pf00012, Pf06723	3310	HSPA6	Endocytosis; Longevity regulating pathway - multiple species; Epstein-Barr virus infection; Spliceosome; MAPK signaling pathway; Protein processing in endoplasmic reticulum; Toxoplasmosis; Measles; Influenza A; Estrogen signaling pathway; Legionellosis; Antigen processing and presentation	Parkin-Ubiquitin Proteasomal System pathway
P80511	Protein S100-A12 [OS=Homo sapiens]	TRUE	4.704	35	1	1	1	92	10.6	6.25	4.12	1	cellular component movement;defense response;metabolic process;regulation of biological process;response to stimulus;transport	cytoplasm;cytoskeleton;cytosol;extracellular;membrane;nucleus;organelle lumen	metal ion binding;protein binding	Pf01023, Pf13499	6283	S100A12
P02808-1	Statherin [OS=Homo sapiens]	TRUE	4.547	48	1	13	1	62	7.3	8.47	35.61	1	defense response;regulation of biological process;response to stimulus;transport	extracellular	protein binding;structural molecule activity	Pf03875	6779	STATH	Salivary secretion
P13796	Plastin-2 [OS=Homo sapiens]	TRUE	4.356	3	2	2	2	627	70.2	5.43	4	2	cell organization and biogenesis;cellular component movement;regulation of biological process;response to stimulus	cytoplasm;cytoskeleton;cytosol;membrane	metal ion binding;protein binding	Pf00036, Pf00307, Pf13405, Pf13499	3936	LCP1
Q08554-1	Desmocollin-1 [OS=Homo sapiens]	FALSE	4.345	3	2	6	2	894	99.9	5.43	17.14	2	cell death;transport	cytoskeleton;membrane	metal ion binding	Pf00028, Pf01049, Pf08758	1823	DSC1
P41218	Myeloid cell nuclear differentiation antigen [OS=Homo sapiens]	FALSE	4.279	4	2	4	2	407	45.8	9.76	1.87	2	cellular component movement;defense response;metabolic process;regulation of biological process;response to stimulus;transport	cytoplasm;extracellular;nucleus;organelle lumen	DNA binding;protein binding;transporter activity	Pf02758, Pf02760	4332	MNDA
P07477	Trypsin-1 [OS=Homo sapiens]	FALSE	4.073	8	1	2	1	247	26.5	6.51	7.14	1	cell organization and biogenesis;metabolic process	extracellular	catalytic activity;metal ion binding	Pf00089	5644	PRSS1	Neuroactive ligand-receptor interaction; Protein digestion and absorption; Pancreatic secretion; Influenza A
P06899	Histone H2B type 1-J [OS=Homo sapiens]	FALSE	3.885	26	3	8	3	126	13.9	10.32	6.69	3	cell organization and biogenesis;defense response;metabolic process;regulation of biological process;response to stimulus	chromosome;cytosol;membrane;nucleus	DNA binding;protein binding	Pf00125, Pf00808	8970	HIST1H2BJ	Viral carcinogenesis; Systemic lupus erythematosus; Alcoholism
P63000-2	Isoform B of Ras-related C3 botulinum toxin substrate 1 [OS=Homo sapiens]	TRUE	3.868	9	2	4	2	211	23.5	8.63	2.08	2	cell communication;cell organization and biogenesis;cell proliferation;cellular component movement;coagulation;defense response;regulation of biological process;response to stimulus;transport	cytoplasm;cytosol;membrane;nucleus	catalytic activity;nucleotide binding;protein binding	Pf00071, Pf08477	5879	RAC1		VEGFA-VEGFR2 Signaling Pathway; EGF/EGFR Signaling Pathway; Amyotrophic lateral sclerosis (ALS); p38 MAPK Signaling Pathway; AGE/RAGE pathway; TGF-beta Signaling Pathway; Prolactin Signaling Pathway; Wnt Signaling Pathway Netpath; Robo4 and VEGF Signaling Pathways Crosstalk; Leptin signaling pathway; Alpha 6 Beta 4 signaling pathway; Chemokine signaling pathway; MicroRNAs in cardiomyocyte hypertr…
P25311	Zinc-alpha-2-glycoprotein [OS=Homo sapiens]	TRUE	3.838	7	2	3	2	298	34.2	6.05	5.84	2	metabolic process;regulation of biological process;response to stimulus;transport	extracellular;membrane;nucleus	catalytic activity;protein binding;transporter activity	Pf00129, Pf07654	563	AZGP1
P04083	annexin A1 [OS=Homo sapiens]	TRUE	3.823	11	3	5	3	346	38.7	7.02	1.66	3	cell differentiation;cell organization and biogenesis;cellular component movement;defense response;metabolic process;regulation of biological process;response to stimulus;transport	cell surface;cytoplasm;cytoskeleton;cytosol;endosome;extracellular;membrane;nucleus;vacuole	catalytic activity;DNA binding;enzyme regulator activity;metal ion binding;protein binding;RNA binding;structural molecule activity	Pf00191	301	ANXA1		Prostaglandin Synthesis and Regulation; Integrated Breast Cancer Pathway; VEGFA-VEGFR2 Signaling Pathway; Spinal Cord Injury
Q7Z3Y8	Keratin, type I cytoskeletal 27 [OS=Homo sapiens]	FALSE	3.805	4	2	17	1	459	49.8	5.05	37.84	2	cell death	cytoplasm;cytosol	structural molecule activity	Pf00038	342574	KRT27
P10599-1	thioredoxin [OS=Homo sapiens]	TRUE	3.709	12	1	3	1	105	11.7	4.92	6.17	1	cell communication;cell proliferation;cellular component movement;cellular homeostasis;metabolic process;regulation of biological process;response to stimulus;transport	cytoplasm;cytosol;extracellular;mitochondrion;nucleus	antioxidant activity;catalytic activity;protein binding;RNA binding	Pf00085, Pf00462, Pf13098, Pf13899, Pf13905	7295	TXN	NOD-like receptor signaling pathway	VEGFA-VEGFR2 Signaling Pathway; Selenium Micronutrient Network; NRF2 pathway; TNF alpha Signaling Pathway
P68363	Tubulin alpha-1B chain [OS=Homo sapiens]	TRUE	3.661	5	2	8	2	451	50.1	5.06	5.3	2	cell division;cell organization and biogenesis;response to stimulus;transport	cytoplasm;cytoskeleton;membrane	catalytic activity;nucleotide binding;protein binding;RNA binding;structural molecule activity	Pf00091, Pf03953	10376	TUBA1B	Pathogenic Escherichia coli infection; Gap junction; Phagosome; Apoptosis	Parkin-Ubiquitin Proteasomal System pathway; Allograft Rejection; Pathogenic Escherichia coli infection
P59998-2	Isoform 2 of Actin-related protein 2/3 complex subunit 4 [OS=Homo sapiens]	FALSE	3.522	3	2	6	2	625	71.7	5.88	12.55	2	cell organization and biogenesis;metabolic process;regulation of biological process	cytoskeleton	catalytic activity;nucleotide binding	Pf03133, Pf05856	100526693; 10093	ARPC4-TTLL3; ARPC4		Pathogenic Escherichia coli infection
P05787-2	Isoform 2 of Keratin, type II cytoskeletal 8 [OS=Homo sapiens]	TRUE	3.481	5	2	2	1	511	56.6	5.43	0	2	cell death;cell differentiation;cell organization and biogenesis;regulation of biological process;response to stimulus	cytoplasm;cytoskeleton;cytosol;membrane;nucleus	catalytic activity;motor activity;protein binding;structural molecule activity	Pf00038, Pf01576, Pf06637, Pf13166, Pf13514, Pf15003	3856	KRT8		Primary Focal Segmental Glomerulosclerosis FSGS
Q13835	Plakophilin-1 [OS=Homo sapiens]	FALSE	3.415	2	1	2	1	747	82.8	9.13	2.54	1	cell death;cell organization and biogenesis;development;regulation of biological process;response to stimulus;transport	cytoskeleton;membrane;nucleus	protein binding;signal transducer activity;structural molecule activity	Pf00514	5317	PKP1
P0DOX5	immunoglobulin gamma-1 heavy chain [OS=Homo sapiens]	TRUE	3.401	6	2	3	2	449	49.3	8.72	4.14	2	response to stimulus	extracellular;membrane		Pf07654, Pf07686, Pf08205
P02748	complement component C9 [OS=Homo sapiens]	TRUE	3.212	2	1	1	1	559	63.1	5.59	2.47	1	cell organization and biogenesis;defense response;metabolic process;regulation of biological process;response to stimulus	cytosol;extracellular;membrane	protein binding	Pf00057, Pf00090, Pf01823	735	C9	Amoebiasis; Prion diseases; Complement and coagulation cascades; Systemic lupus erythematosus	Complement and Coagulation Cascades; Allograft Rejection; Complement Activation
P0DOX2	Immunoglobulin alpha-2 heavy chain [OS=Homo sapiens]	TRUE	2.918	3	1	2	1	455	48.9	6.81	2.62	1	response to stimulus	extracellular;membrane		Pf07654, Pf08205
P10909-2	Isoform 2 of Clusterin [OS=Homo sapiens]	FALSE	2.903	2	1	4	1	501	57.8	6.68	8.74	1	cell organization and biogenesis;cell proliferation;defense response;metabolic process;regulation of biological process;response to stimulus;transport	cell surface;cytoplasm;cytosol;endoplasmic reticulum;extracellular;Golgi;membrane;mitochondrion;nucleus;organelle lumen	catalytic activity;protein binding	Pf01093	1191	CLU		Complement and Coagulation Cascades
P69905	Hemoglobin subunit alpha [OS=Homo sapiens]	TRUE	2.895	11	1	1	1	142	15.2	8.68	2.79	1	cell organization and biogenesis;metabolic process;regulation of biological process;response to stimulus;transport	cytosol;extracellular;membrane;organelle lumen	antioxidant activity;catalytic activity;metal ion binding;protein binding;transporter activity	Pf00042	3040; 3039	HBA2; HBA1	Malaria; African trypanosomiasis	Vitamin B12 Metabolism; Selenium Micronutrient Network; Effects of Nitric Oxide; Folate Metabolism
Q99954	Submaxillary gland androgen-regulated protein 3A [OS=Homo sapiens]	TRUE	2.892	19	2	18	2	134	14	9.57	19.32	2		extracellular		Pf15621	26952	SMR3A
Q15517	corneodesmosin [OS=Homo sapiens]	FALSE	2.883	3	1	3	1	529	51.5	8.35	6.04	1	cell death;cell differentiation;regulation of biological process	cytoskeleton;extracellular;membrane	protein binding		1041	CDSN
P09958	Furin [OS=Homo sapiens]	FALSE	2.682	2	1	4	1	794	86.6	6.47	9.1	1	cell death;cell organization and biogenesis;cell proliferation;metabolic process;regulation of biological process;response to stimulus;transport	cell surface;endoplasmic reticulum;endosome;extracellular;Golgi;membrane;organelle lumen	catalytic activity;enzyme regulator activity;metal ion binding;protein binding	Pf00082, Pf01483, Pf03302, Pf14843	5045	FURIN	Influenza A
P04003	C4b-binding protein alpha chain [OS=Homo sapiens]	TRUE	2.642	2	1	1	1	597	67	7.3	1.79	1	defense response;metabolic process;regulation of biological process;response to stimulus	extracellular;membrane	protein binding;RNA binding	Pf00084	722	C4BPA	Pertussis; Complement and coagulation cascades
Q8N1N4	Keratin, type II cytoskeletal 78 [OS=Homo sapiens]	FALSE	2.624	5	2	4	2	520	56.8	6.02	3.6	2	cell death	cytosol	structural molecule activity	Pf00038, Pf12128, Pf13166	196374	KRT78
Q86UX7	Fermitin family homolog 3 [OS=Homo sapiens]	FALSE	2.579	2	1	3	1	667	75.9	6.98	4.01	1	cell organization and biogenesis;regulation of biological process;response to stimulus;transport	extracellular;membrane;organelle lumen	protein binding	Pf00169, Pf00373	83706	FERMT3	Platelet activation
P19878	Neutrophil cytosol factor 2 [OS=Homo sapiens]	FALSE	2.455	2	1	2	1	526	59.7	6.16	2.24	1	cellular homeostasis;defense response;metabolic process;regulation of biological process;response to stimulus;transport	cytoplasm;cytosol;vacuole	catalytic activity;enzyme regulator activity;protein binding	Pf00018, Pf00515, Pf00564, Pf07653, Pf07719, Pf13181, Pf13414, Pf13424, Pf14604	4688	NCF2	Osteoclast differentiation; Leishmaniasis; Phagosome; Leukocyte transendothelial migration	TYROBP Causal Network; VEGFA-VEGFR2 Signaling Pathway; Microglia Pathogen Phagocytosis Pathway; Brain-Derived Neurotrophic Factor (BDNF) signaling pathway
P24158	Myeloblastin [OS=Homo sapiens]	TRUE	2.339	5	1	2	1	256	27.8	8.35	3.92	1	cell differentiation;coagulation;metabolic process;regulation of biological process;response to stimulus;transport	cytosol;extracellular;membrane;organelle lumen	catalytic activity;protein binding	Pf00089, Pf09342	5657	PRTN3
P46459	Vesicle-fusing ATPase [OS=Homo sapiens]	FALSE	2.293	1	1	1	1	744	82.5	6.95	1.63	1	cell organization and biogenesis;metabolic process;regulation of biological process;response to stimulus;transport	cytoplasm;cytosol;membrane	catalytic activity;metal ion binding;nucleotide binding;protein binding;RNA binding	Pf00004, Pf00910, Pf01078, Pf02359, Pf02933, Pf05272, Pf05496, Pf06068, Pf07724, Pf07728, Pf13173, Pf13191, Pf13207, Pf13401	4905	NSF	Vasopressin-regulated water reabsorption; GABAergic synapse; Synaptic vesicle cycle	Brain-Derived Neurotrophic Factor (BDNF) signaling pathway; Synaptic Vesicle Pathway
P12814-4	Isoform 4 of Alpha-actinin-1 [OS=Homo sapiens]	TRUE	2.252	2	1	1	1	930	107.1	5.58	0	1	cell differentiation;cell organization and biogenesis;regulation of biological process;transport	cytoplasm;cytosol;extracellular;membrane;organelle lumen	metal ion binding;protein binding;RNA binding	Pf00307, Pf00435, Pf08726, Pf11971, Pf13499, Pf13833	87	ACTN1		Arrhythmogenic Right Ventricular Cardiomyopathy; Regulation of Actin Cytoskeleton; Focal Adhesion
P04040	catalase [OS=Homo sapiens]	TRUE	2.227	2	1	1	1	527	59.7	7.39	2.14	1	cell differentiation;cell organization and biogenesis;metabolic process;regulation of biological process;response to stimulus;transport	cytosol;endoplasmic reticulum;extracellular;Golgi;membrane;mitochondrion;organelle lumen;vacuole	antioxidant activity;catalytic activity;metal ion binding;nucleotide binding;protein binding	Pf00199, Pf06628	847	CAT	Peroxisome; Longevity regulating pathway - multiple species; Carbon metabolism; FoxO signaling pathway; Amyotrophic lateral sclerosis (ALS); Glyoxylate and dicarboxylate metabolism; Tryptophan metabolism; Longevity regulating pathway	DNA Damage Response (only ATM dependent); Tryptophan metabolism; Folate Metabolism; Amyotrophic lateral sclerosis (ALS); Oxidative Stress; Selenium Micronutrient Network
P31944	Caspase-14 [OS=Homo sapiens]	FALSE	2.16	5	1	2	1	242	27.7	5.58	2.01	1	cell death;cell differentiation;metabolic process	cytoplasm;cytosol;nucleus	catalytic activity;protein binding	Pf00656	23581	CASP14
P61204	ADP-ribosylation factor 3 [OS=Homo sapiens]	TRUE	2.148	6	1	4	1	181	20.6	7.43	1.98	1	metabolic process;regulation of biological process;response to stimulus;transport	cytoplasm;Golgi;membrane	catalytic activity;nucleotide binding;protein binding;signal transducer activity	Pf00025, Pf00071, Pf00503, Pf01926, Pf04670, Pf08477, Pf09439	377	ARF3	Endocytosis
P04792	Heat shock protein beta-1 [OS=Homo sapiens]	TRUE	2.107	5	1	3	1	205	22.8	6.4	6.18	1	cellular component movement;metabolic process;regulation of biological process;response to stimulus	cytoplasm;cytoskeleton;cytosol;membrane;nucleus;proteasome	enzyme regulator activity;protein binding;RNA binding	Pf00011	3315	HSPB1	Amoebiasis; Epstein-Barr virus infection; VEGF signaling pathway; MAPK signaling pathway	VEGFA-VEGFR2 Signaling Pathway; p38 MAPK Signaling Pathway; Fas Ligand (FasL) pathway and Stress induction of Heat Shock Proteins (HSP) regulation; ATM Signaling Network in Development and Disease; Apoptosis-related network due to altered Notch3 in ovarian cancer; MAPK Signaling Pathway
Q9BTM1-2	Isoform 2 of Histone H2A.J [OS=Homo sapiens]	TRUE	2.092	6	1	3	1	151	16.1	10.23	6.41	1	regulation of biological process	chromosome	DNA binding;protein binding	Pf00125, Pf00808	55766	H2AFJ
P62979	Ubiquitin-40S ribosomal protein S27a [OS=Homo sapiens]	TRUE	2.079	10	1	3	1	156	18	9.64	5.99	1	cell communication;cell organization and biogenesis;cellular homeostasis;defense response;metabolic process;regulation of biological process;response to stimulus;transport	cytoplasm;cytosol;membrane;nucleus;ribosome	metal ion binding;protein binding;RNA binding;structural molecule activity	Pf00240, Pf01599, Pf11976, Pf13019, Pf13881, Pf14560	6233	RPS27A	Ribosome	Cytoplasmic Ribosomal Proteins
P81605-2	Isoform 2 of Dermcidin [OS=Homo sapiens]	FALSE	2.039	9	1	1	1	121	12.4	7.97	2.33	1	defense response;metabolic process;response to stimulus	extracellular	catalytic activity;protein binding;RNA binding	Pf15291	117159	DCD
O95831-1	Apoptosis-inducing factor 1, mitochondrial [OS=Homo sapiens]	FALSE	2.02	3	1	3	1	613	66.9	8.95	5.89	1	cell death;cell differentiation;cell organization and biogenesis;cellular homeostasis;metabolic process;regulation of biological process;response to stimulus	cytoplasm;cytosol;membrane;mitochondrion;nucleus	catalytic activity;DNA binding;nucleotide binding;protein binding	Pf00070, Pf07992, Pf14721, Pf14962	9131	AIFM1	Apoptosis	Nanomaterial induced apoptosis; Apoptosis Modulation by HSP70; Apoptosis Modulation and Signaling	Phospho [T328]
P06737-1	Glycogen phosphorylase, liver form [OS=Homo sapiens]	FALSE	2.007	1	1	1	1	847	97.1	7.17	0	1	cell death;metabolic process;transport	cytoplasm;cytosol;extracellular;organelle lumen	catalytic activity;nucleotide binding;protein binding	Pf00343	5836	PYGL	Insulin signaling pathway; Glucagon signaling pathway; Starch and sucrose metabolism; Metabolic pathways; Insulin resistance	TNF alpha Signaling Pathway; Glycogen Metabolism
P12830	Cadherin-1 [OS=Homo sapiens]	FALSE	1.997	1	1	5	1	882	97.4	4.73	5.77	1	cell organization and biogenesis;regulation of biological process;response to stimulus	cytoplasm;cytoskeleton;endosome;extracellular;Golgi;membrane	metal ion binding;protein binding	Pf00028, Pf01049, Pf08758	999	CDH1	Pathogenic Escherichia coli infection; Hippo signaling pathway; Rap1 signaling pathway; Cell adhesion molecules (CAMs); Endometrial cancer; Pathways in cancer; Melanoma; Adherens junction; Bacterial invasion of epithelial cells; Bladder cancer; Thyroid cancer	H19 action Rb-E2F1 signaling and CDK-beta-catenin activity; Neural Crest Differentiation; Bladder Cancer; Cell Cycle; Preimplantation Embryo; Integrated Breast Cancer Pathway; Pathogenic Escherichia coli infection

## Sheet: S7
Accession	Description	Contaminant	Sum PEP Score	Coverage [%]	# Peptides	# PSMs	# Unique Peptides	# AAs	MW [kDa]	calc. pI	Score Sequest HT: Sequest HT	# Peptides (by Search Engine): Sequest HT	Biological Process	Cellular Component	Molecular Function	Pfam IDs	Entrez Gene ID	Gene Symbol	KEGG Pathways	WikiPathways	Modifications
P02788	Lactotransferrin [OS=Homo sapiens]	TRUE	432.192	71	51	1327	51	710	78.1	8.12	3477.36	51	cellular homeostasis;defense response;metabolic process;regulation of biological process;response to stimulus;transport	cell surface;cytoplasm;extracellular;nucleus;organelle lumen	catalytic activity;DNA binding;enzyme regulator activity;metal ion binding;protein binding	Pf00405	4057	LTF			Phospho [Y111; Y211; S322; S335; Y338; S341; Y343; Y547]
P04745	alpha-amylase 1 [OS=Homo sapiens]	TRUE	325.312	71	29	2461	29	511	57.7	6.93	5948	29	metabolic process	extracellular	catalytic activity;metal ion binding;protein binding	Pf00128, Pf02806	276; 278; 277	AMY1A; AMY1C; AMY1B	Starch and sucrose metabolism; Salivary secretion; Carbohydrate digestion and absorption; Metabolic pathways		Phospho [S326; S493]
P35527	Keratin, type I cytoskeletal 9 [OS=Homo sapiens]	TRUE	277.651	72	28	309	27	623	62	5.24	940.45	28	cell death;cell organization and biogenesis	cytosol;membrane;nucleus	structural molecule activity	Pf00038, Pf13166	3857	KRT9
P35908	Keratin, type II cytoskeletal 2 epidermal [OS=Homo sapiens]	TRUE	216.551	63	27	266	22	639	65.4	8	723.41	27	cell death;cell organization and biogenesis;cell proliferation;cellular component movement;metabolic process	cytoskeleton;cytosol;membrane;nucleus	protein binding;structural molecule activity	Pf00038, Pf08614, Pf12128, Pf13166	3849	KRT2
P04264	Keratin, type II cytoskeletal 1 [OS=Homo sapiens]	TRUE	208.684	54	29	459	25	644	66	8.12	1199.25	29	cell death;defense response;metabolic process;regulation of biological process;response to stimulus;transport	cytoskeleton;cytosol;extracellular;membrane;nucleus	catalytic activity;motor activity;protein binding;receptor activity;structural molecule activity	Pf00038, Pf01576, Pf05103, Pf05957, Pf12128, Pf13166, Pf13514	3848	KRT1		Corticotropin-releasing hormone signaling pathway
P13645	Keratin, type I cytoskeletal 10 [OS=Homo sapiens]	TRUE	201.345	52	24	231	23	584	58.8	5.21	635.29	24	cell death;cell differentiation;metabolic process	cytoplasm;cytoskeleton;cytosol;membrane;nucleus	structural molecule activity	Pf00038, Pf04111	3858	KRT10	Staphylococcus aureus infection
P02768-1	Serum albumin [OS=Homo sapiens]	TRUE	142.205	48	24	128	24	609	69.3	6.28	335.23	24	cell communication;cell organization and biogenesis;metabolic process;regulation of biological process;response to stimulus;transport	cytoplasm;endoplasmic reticulum;extracellular;Golgi;nucleus;organelle lumen	antioxidant activity;catalytic activity;DNA binding;metal ion binding;protein binding	Pf00273	213	ALB	Thyroid hormone synthesis	Selenium Micronutrient Network; Folate Metabolism; Vitamin B12 Metabolism
Q8TDL5-1	BPI fold-containing family B member 1 [OS=Homo sapiens]	FALSE	96.937	46	15	84	15	484	52.4	7.23	230.21	15	defense response;regulation of biological process;response to stimulus	extracellular		Pf01273, Pf02886	92747	BPIFB1
P61626	lysozyme c [OS=Homo sapiens]	TRUE	96.298	68	16	1020	16	148	16.5	9.16	2420.95	16	defense response;metabolic process;response to stimulus;transport	extracellular;organelle lumen	catalytic activity;protein binding	Pf00062	4069	LYZ	Salivary secretion
P06702	Protein S100-A9 [OS=Homo sapiens]	TRUE	86.43	78	9	575	9	114	13.2	6.13	1451.36	9	cell communication;cell death;cell organization and biogenesis;cellular component movement;defense response;metabolic process;regulation of biological process;response to stimulus;transport	cytoplasm;cytoskeleton;cytosol;extracellular;membrane;nucleus;organelle lumen	antioxidant activity;catalytic activity;metal ion binding;protein binding;signal transducer activity	Pf00036, Pf01023, Pf13499, Pf13833	6280	S100A9		IL1 and megakaryocytes in obesity	Phospho [T113]
P02533	Keratin, type I cytoskeletal 14 [OS=Homo sapiens]	TRUE	84.368	40	15	79	7	472	51.5	5.16	190.47	15	cell death;cell differentiation;cell organization and biogenesis;response to stimulus	cytoplasm;cytosol;nucleus	protein binding;structural molecule activity	Pf00038, Pf13514	3861	KRT14		Corticotropin-releasing hormone signaling pathway
P48668	Keratin, type II cytoskeletal 6C [OS=Homo sapiens]	FALSE	81.313	39	17	96	1	564	60	8	249.59	17	cell death;cell organization and biogenesis;metabolic process	cytosol	catalytic activity;motor activity;protein binding;structural molecule activity	Pf00038, Pf01576, Pf04111, Pf13166	286887; 3853	KRT6C; KRT6A
[truncated: 129 more rows]

## Sheet: S8
Accession	Description	Contaminant	Sum PEP Score	Coverage [%]	# Peptides	# PSMs	# Unique Peptides	# AAs	MW [kDa]	calc. pI	Score Sequest HT: Sequest HT	# Peptides (by Search Engine): Sequest HT	Biological Process	Cellular Component	Molecular Function	Pfam IDs	Entrez Gene ID	Gene Symbol	KEGG Pathways	WikiPathways	Modifications
[truncated: 127 more rows]

[truncated: 24 more sheets: S9, S10A, S10B, S11, S12, S13, S14, S15, S16A, S16B, S16C, S17, S18, S19, S20A, S20B, S21A, S21B, S22, S23B …]
