# Supplementary material for: A comprehensive analysis of sialolith proteins and the clinical implications
Source: Clin Proteomics. 2020 Mar 31;17:12. doi: 10.1186/s12014-020-09275-w (PMC7110646; doi:10.1186/s12014-020-09275-w)
Supplement: Supplementary file 3 — Additional file 3. G.O.-KEGG analysis of control samples (Max. bone, tooth and periosteal tissue proteins). [file 12014_2020_9275_MOESM3_ESM.xlsx]

## Sheet: Sheet1
Functional Indicators from Individual Control proteins and their Combinations
			MAXILLARY	TOOTH	PERIOSTEAL	BONE &	BONE &	TOOTH &	BONE-TOOTH &
			BONE		TISSUES	TOOTH	PERIOSTEAL TISSUE	PERIOSTEAL TISSUE	PERIOSTEAL TISSUE
GO DESCRIPTOR
BIOLiOGICALPROCESSES	TOTAL NODES		183	89	65	43	16	15	15
	IDENTIF. PROCESSES		330	127	92	121	11	18	18
	PROC. ORDER	FIRST	Whe	SkD	MuC	Bcoa	Tsp	SkD	SkD
		SECOND	RBA	RBA	Whe	Rs	RS	EMO	EMO
		THRID	Rs	Rs	Rs	Whe	Whe	CaTP	CaTP
	Fst Rate p-value		8.6e-22	5e-16	2.2e-20	2.2e-06	4.6e-06	0.004	0.004
	Snd Rate p-value		8.6e-22	2.8e-07	1.7e-07	1e-05	0.0017	0.0083	0.0083
	Thrd Rate p-value		4.34e-21	1.15e-06	2.12e-07	1e-05	0.00828	0.0083	0.0083
MOLECULAR FUNCTION	IDENTIF. FUNCTION		60	23	15	19	9	18	18
	FUNC. ORDER	FIRST	BA	SMA	SMA	SMA	OxT	SMA	SMA
		SECOND	IA	BA	OxT	BA	BA	BA	BA
		THRID	RMA	RMA	BA	RMA	NIL	NIL	NIL
	Fst Rate p-value		9.2e-15	7e-23	1.2e-20	7e-10	7.7e-07	1.9e-06	1.9e-06
	Snd. Rate p-value		2.9e-14	3.3e-05	7.5e-05	0.00031	0.00014	0.028	0.028
	Thrd Rate p-value		4.3e-14	0.00018	0.0027	0.00059	NiIL	NIL	NIL
CELL. COMPONENTS	IDENTIF. CEL COMP.		52	40	64	27	19	19	19
	COMP. ORDER	FIRST	EE	EE	ConF	EE	CyMBV	EE	EE
		SECOND	BM	InF	EE	BM	EE	InF	InF
		THRID	MBO	BM	MyF	InF	BM	BM	BM
	Fst Rate p-value		8.03e-86	1.52e-48	1.36e-16	3.34e-23	7.81e-11	4.05e-08	4.05e-08
	Snd Rate p-value		5.48e-42	5.56e-19	1.79e-15	2.46e-12	1.25e-06	1.25e-06	1.25e-06
	Thrd Rate p-value		6.28e-14	1.4e-10	9.05e-15	5.27e-05	1.6e-06	1.25e-06	1.25e-06
KEGG DESCRIPTORS
KEGG PATH.	IDENTIF. PATHWAYS		17	4	12	1	3	6	6
	PATH. ORDER	FIRST	CCC	CCC	CMC	CCC	Amo	NIL	NIL
		SECOND	Amo	Amo	Fad	NL	SLE	NIL	NIL
		THRID	Fad	NIL	HyCM	NIL	NIL	NIL	NIL
	Fst Rate p-value		8.85e-15	0.000145	2.35e-05	8.75e-05	0.00797	NIL	NIL
	Snd Rate p-value		4.64e-06	0.00872	2.35e-05	NIL	0.00797	NIL	NIL
	Thrd Rate p-value		0.000633	NIL	2.35e-05	NIL	NIL	NIL	NIL
