# Supplementary material for: A comprehensive analysis of sialolith proteins and the clinical implications
Source: Clin Proteomics. 2020 Mar 31;17:12. doi: 10.1186/s12014-020-09275-w (PMC7110646; doi:10.1186/s12014-020-09275-w)
Supplement: Supplementary file 4 — Additional file 4. G.O.-KEGG analysis of sialoliths homologous to bone proteins. [file 12014_2020_9275_MOESM4_ESM.xlsx]

## Sheet: Sheet1
GO DESCRIPTOR
SAMPLES			S1	S2	S3	S4	S5	S6	S7	S8	S9	S10A	S10B	S11	S12	S13	S14	S15	S16A	S16B	S16C	S17	S18	S19	S20A	S20B	S21A	S21B	S22	S23B	S24
BIOLOGICALPROCESSES	TOTAL NODES		109	76	96	97	104	71	72	74	96	116	99	111	120	107	118	104	67	77	79	99	125	92	118	105	80	59	107	95	105
	IDENTIF. PROCESSES		278	213	213	258	246	97	183	233	234	268	230	295	300	256	285	181	86	112	186	279	314	287	264	293	176	67	274	252	261
	ORDER	FIRST	PltD	Rs	ISP	RA	Rs	ISP	Rs	Rs	RA	RA	Rs	RA	Rs	RA	RA	RA	Rs	Rs	Rs	RS	RA	Rs	RS	ISP	Rs	Rs	Rs	PtlD	Rs
		SECOND	Rs	ISP	RS	ISP	ISP	RS	ISP	RA	ISP	Rs	ISP	Bcoa	ISP	ISP	Rs	ISP	RA	ISP	ISP	RA	RS	RA	ISP	Rs	ISP	RA	RA	ISP	RA
		THRID	ISP	RA	RA	Bcoa	PtlD	RA	RA	ISP	Rs	Bcoa	RA	ISP	RA	RS	PtlD	Rs	ISP	RA	RA	PtlD	Bcoa	PtlD	RA	RA	RA	ISP	Bcoa	RA	ISP
	Fst Rate p-value		2e-18	2.8e-15	1.2e-15	9.9e-16	1.3e-17	3e-10	3.8e-14	2.6e-14	1.2e-15	1e-17	1.1e-15	1.2e-19	2.2e-18	1.2e-16	1.1e-19	6.3e-16	9.3e-08	3.9e-10	2.5e-12	1.1e-17	3.8e-22	7.1e-17	1.1e-15	2e-17	5.35e-11	1.11e-09	5.22e-18	1.04e-17	2.02e-19
	Snd Rate p-value		5.5e-18	1.8e-11	3.6e-15	1.2e-13	1.5e-16	3e-10	6.2e-13	6.2e-14	2.4e-15	2.8e-17	2.2e-15	1.6e-18	2.6e-18	6.2e-16	4.4e-17	2e-15	5.37e-06	1.1e-08	1.8e-11	3.42e-17	5.1e-20	1e-16	1e-14	9.3e-17	1.5e-10	3.32e-07	5.22e-18	9.04e-14	2.17e-17
	Thrd Rate p-value		3.3e-16	1.6e-10	3.1e-14	2.1e-13	3.63e-16	6.4e-08	9.49e-11	7.3e-13	2.4e-15	9.6e-16	2.2e-15	5.1e-18	9.6e-17	6.2e-16	8.2e-17	9.1e-14	0.00011	1.1e-08	6.4e-10	1.5e-16	3.33-19	1.2e-16	1e-14	4.3e-15	2.35e-10	4.25e-07	1.37e-15	1.17e-13	1.96e-16
MOLECULAR FUNCTION	IDENTIF. FUNCTION		37	28	30	33	34	24	27	34	36	50	34	48	42	43	49	38	15	23	27	42	47	37	47	39	32	12	38	38	36
	ORDER	FIRST	IA	IA	SMA	IA	IA	SMA	SMA	IA	IA	IA	IA	IA	BA	IA	IA	BA	SMA	SMA	SMA	IA	IA	IA	IA	IA	SMA	SMA	IA	IA	IA
		SECOND	SMA	BA	IA	SMA	BA	BA	BA	BA	BA	BA	BA	BA	IA	BA	BA	SMA	IA	IA	BA	RA	SMA	BA	BA	BA	BA	BA	BA	RA	BA
		THRID	BA	SMA	BA	BA	SMA	IA	IA	RA	SMA	SMA	SMA	SMA	SMA	SMA	SMA	IA	BA	BA	IA	BA	BA	RA	SMA	SMA	IA	NIL	SMA	BA	SMA
	Fst Rate p-value		5.9e-13	1.3e-09	3.6e-09	1.2e-09	1.5e-10	1e-07	2.2e-08	3.1e-14	1.9e-12	7.1e-14	1.6e-09	1.4e-11	2e-11	2.7e-09	9.6e-14	1.6e-06	3.1e-11	3.6e-07	1.1e-06	4.3e-15	2.6e-13	3.5e-14	4.6e-11	7.8e-12	8.58e-06	7.69e-07	1.71e-14	1.65e-12	1.23e-14
	Snd Rate p-value		6.1e-09	2.1e-05	1.7e-08	8.5e-09	2.2e-09	0.00083	0.000211	3.9e-08	5.3e-07	5.7e-10	7.2e-08	8.3e-10	4.46e-11	2.7e-09	2.2e-11	8e-06	0.012	0.0023	9.87e-05	4.1e-08	1.9e-10	2.8e-08	3.7e-19	3.48e-08	1e-05	0.00259	8.46e-08	1.23e-07	1.03e-08
	Thrd Rate p-value		1.5e-08	4.3e-05	4.1e-08	4.98e-08	1.8e-07	0.0046	0.0081	4.9e-08	1.6e-05	1.8e-05	3.1e-06	5.1e-08	3.8e-08	3.2e-08	2.43e-08	9.9e-05	0.016	0.0046	0.000159	5.5e-08	5.5e-10	2.9e-07	2.4e-08	1.67e-07	0.000131	NIL	2.29e-07	2.96e-07	1.05e-06
CELL. COMPONENTS	IDENTIF. CEL COMP.		36	29	34	31	33	23	28	27	32	32	34	40	42	40	46	37	30	27	30	38	45	37	40	39	31	22	38	28	35
	ORDER	FIRST	EE	EE	EE	EE	EE	EE	EE	EE	EE	EE	EE	EE	EE	EE	EE	EE	EE	EE	EE	EE	EE	EE	EE	EE	EE	EE	EE	EE	EE
		SECOND	BM	BM	BM	BM	BM	BM	BM	BM	BM	BM	BM	BM	BM	BM	BM	BM	BM	BM	BM	BM	BM	BM	BM	BM	BM	BM	BM	BM	BM
		THRID	CyMBV	CyMBV	CYMBV	CyMBV	CyMBV	MBO	CyMBV	CyMBV	CyMBV	CyMBV	CyMBV	CyMBV	CyMBV	CyMBV	CyMBV	CyMB	CyMBV	MBO	CyMBV	CyMBV	CyMBV	CyMBV	CyMBV	CyMBV	MBO	CyMBV	CyMBV	CyMBV	CyMBV
	Fst Rate p-value		3.6e-70	7.88e-51	3.7e-59	1.1e-61	1.2e-67	8.2e-45	2.08e-40	4.1e-49	2.3e-64	2.09e-74	2.1e-63	1.8e-68	2.1e-74	5.2e-72	4.1e-76	1.2e-67	1.9e-41	1.13e-51	7.2e-50	3.8e-65	1.1e-73	9.4e-63	7.21e-78	1.64e-68	5.03e-49	2.2e-36	3.21e-70	9.87e-62	4.05e-72
	Snd Rate p-value		2.1e-40	3.4e-25	7.5e-25	4.4e-42	4.5e-39	1.4e-11	1.2e-27	1.5e-23	2.7e-32	1.86e-41	4.8e-30	3.6e-38	2.36e-33	1e-36	3.5e-43	5.7e-19	9.1e-29	8.2e-18	1.2e-17	9.2e-40	2.9e-44	9.4e-39	1.4e-33	3.99e-33	1.53e-17	3.67e-06	9.47e-47	2.56e-38	6.26e-41
	Thrd Rate p-value		3.5e-24	1.7e-12	1.4e-14	1.1e-19	5.9e-21	1.5e-05	1.6e-14	2.3e-14	5.2e-18	2.2e-12	2.1e-14	1e-18	3.87e-18	5.63e-19	1.1e-21	2e-09	3.8-e-13	2.26e-08	1.2e-10	3.6e-23	3.2e-21	8.5e-24	2.9e-18	1e-15	1.3e-07	2.06e-05	5.63e-19	1.6e-23	4.09e-19
KEGG DESCRIPTORS
KEGG PATHWAYS.	IDENTIF. PATHWAYS		8	4	7	6	6	NIL	2	4	7	8	11	12	13	!!	9	10	1	1	3	8	11	1	13	8	4	1	7	6	9
	ORDER	FIRST	CCC	CCC	CCC	CCC	CCC	NIL	CCC	CCC	CCC	CCC	CCC	CCC	CCC	CCC	CCC	SS	SS	SS	SS	CCC	CCC	CCC	CCC	CCC	Phag	SS	CCC	CCC	CCC
		SECOND	SS	SS	Phag	SS	Phag	NIL	SLE	SS	SS	SS	SS	Amo	SS	SS	SS	SLE	NIL	NIL	CCC	SS	Amo	NIL	Phag	SS	SS	NIL	SS	SS	SS
		THRID	Phag	SLE	SS	Phag	SS	NIL	NIL	Amo	Amo	Phag	Phag	SS	Phag	Phag	Amo	Amo	NIL	NIL	Phag	Amo	SS	NIL	Amo	Amo	SLE	NIL	Amo	SLE	SLE
	Fst Rate p-value		7.8e-10	0.0015	8.8e-06	9.3e-09	1.76e-08	NIL	0.028	0.0013	8.5e-09	4.7e-08	3.8e-07	9.4e-10	6.4e-08	0.00043	5.5e-08	0.0011	0.043	0.0041	0.0047	2.9e-10	9.2e-11	1.4e-10	3.7e-05	6.04e-07	0.00569	0.00111	2.28e-08	7.7e-09	5.34e-10
	Snd Rate p-value		0.00072	0.0019	0.00068	0.00036	0.0012	NIL	0.049	0.021	0.00034	0.001	0.00041	1.4e-05	7.6e-05	0.00064	0.0011	0.0012	NIL	NIL	0.02	2e-05	3.5e-05	NIL	0.00023	0.00058	0.0288	NIL	0.000647	0.000323	0.00058
	Thrd Rate p-value		0.00079	0.0398	0.004	0.00566	0.0044	NIL	NIL	0.0396	0.00091	0.00159	0.0062	0.00053	0.00198	0.00093	0.003	0.0014	NIL	NIL	0.021	0.0011	0.0011	NIL	0.00023	0.00153	0.0363	NIL	0.0017	0.000479	0.000855
.							ANALYSIS ABBREVIATIONS LIST
							Biological Processes				Molecular Functions				Cellular Components				KEGG Phatways
							BCoa	Blood Coagulation			BA	Binding Activity			An	Anchoring			Amo	Amoebiasis
							CA	Complement Activation			IA	Inhibitor Activity			BM	Blood Microparticle			AntPres	Antigen Presentation
							CbM	Carbon Metobolism			NIL	Nonexistent.			CyMBV	Cytoplasmic Memb. Bound Vescle			ByA	Biosynthesis of Amino Acids
							EMO	Extracellular Matrix Oganiz.			PB	Protein Binding			EE	Extracellular Exosomes			CbM	Carbon Metobolism
							EpD	Epidermis Development			RMA	Regulator Molecukar Activity			EMO	Extracellular Matrix Oganization			CCC	Complement/coagulation cascades
							InF	Intermediate Filament			SMA	Structural Molecular Activity			ExM	ExtracellularMatrix			InA	Influenza A
							ISP	immune System processes							InF	Intermediate Filament			LTM	Leucocyte Transendothelial Migration
							KD	KeratinicyteDiffenetiation							MBO	Membrane bound Organelle			LyS	Lysososme
							NIL	Nonexistent.							MyS	Myelein Shent			NIL	Nonexistent.
							PAC	Protein Activation Cascade							PltD	Platele degranulation			Phag	Phagosome
							EPhA	Execution Phase Apoptosis											PPP	Pentose Phosphate Pathway
							PtlD	Platele degranulation											ProT	Proteosome
							RBA	Regulator Biol. Activity											SLE	System Lupus Erythematosus
							Rs	Response Stimulous/Different											SpAI	Staphylococcus Aureus Infetion
							SkD	Skin Development											SS	Salivary Secression
							VMT	Vesicle mediated transport											Δ	Variable
	.
