# Supplementary material for: A comprehensive analysis of sialolith proteins and the clinical implications
Source: Clin Proteomics. 2020 Mar 31;17:12. doi: 10.1186/s12014-020-09275-w (PMC7110646; doi:10.1186/s12014-020-09275-w)
Supplement: Supplementary file 5 — Additional file 5. G.O.-KEGG analysis of sialoliths non- homologous to bone proteins. [file 12014_2020_9275_MOESM5_ESM.xlsx]

## Sheet: Sheet1
G.O. DESCRIPTOR
Sample			S1	S2	S3	S4	S5	S6	S7	S8	S9	S10A	S10B	S11	S12	S13	S14	S15	S16A	S16B	S16C	S17	S18	S19	S20A	S20B	S21A	S21B	S22	S23B	S24
BIOLOGICALPROCESSES	TOTAL NODES		82	65	39	78	116	41	56	41	88	138	61	120	284	206	156	141	70	83	88	78	202	54	127	67	75	41	59	55	62
	IDENTIF. PROCESSES		34	5	17	131	134	37	39	29	51	205	52	148	614	295	272	122	53	102	69	18	429	65	238	16	106	31	28	32	82
	ORDER	FIRST	RBA	RBA	InF	PAC	EpD	InF	Rs	RBA	RBA	Rs	Rs	Rs	VMT	Rs	RS	RS	SkD	RBA	EMO	RBA	Rs	Rs	Rs	SKD	Rs	SKD	PtlD	RBA	PAC
		SECOND	EMO	NIL	KD	CA	PtlD	PhA	EMO	Rs	CbM	CA	RBA	RBA	PAC	RBA	RBA	PtlD	RBA	EMO	Rs	RS	ISP	RBA	ISP	Rs	ISP	InF	BCoa	Rs	RBA
		THRID	ISP	NIL	EpD	Rs	Rs	SkD	InF	PtlD	Rs	ISP	Bcoa	PtlD	Rs	PtlD	PtlD	ISP	EMO	SkD	RBA	InF	CA	PtlD	RBA	ISP	EpD	EpD	RBA	EMO	RS
	Fst Rate p-value		1.6e-05	0.0018	0.000467	1.8e-13	1.9e-07	0.00057	1.2e-05	0.003	2.5e-06	1.1e-15	5.05e-06	2.4e-08	9.87e-18	7.2e-09	1.9e-10	4.72e-08	0.00037	1.8e-07	1.2e-07	3.2e-08	1.42e-14	0.00023	1.29e-11	0.00537	1.9e-07	9.9e-05	0.00097	8e-05	4.6e-09
	Snd Rate p-value		0.000232	NIL	0.0027	2.7e-10	2.2e-07	0.0014	4.64e-05	0.0068	5.9e-06	3.2e-13	6.4e-05	4.5e-08	5.27e-16	7.2e-09	6.8e-10	2.2e-06	0.00037	2.7e-06	1.34e-05	0.0053	3.14e-12	0.00023	1.99e-07	0.013	2.78e-05	0.00029	0.003	0.002	9e-08
	Thrd Rate p-value		0.0105	NIL	0.00858	6.77e-10	1.1e-06	0.0059	8.61e-05	0.0266	8.92e-05	2.9e-11	0.00172	1.4e-07	1.01e-14	2.4e-08	4.37e-06	7.92e-05	0.0022	1.9e-05	3.44e-05	0.0305	1.91e-10	0.000327	6.04e-07	0.0308	3.8e-05	0.0017	0.00303	0.0037	3.8e-07
MOLECULAR FUNCTION	IDENTIF. FUNCTION		3	6	3	21	21	5	2	11	19	32	7	12	69	44	43	14	6	19	21	18	51	14	23	5	18	5	NIL	4	15
	ORDER	FIRST	IA	SMA	SMA	SMA	SMA	SMA	SMA	BA	IA	BA	BA	BA	BA	BA	IA	SMA	SMO	IA	BA	IA	IA	IA	RMA	SMA	IA	SMA	NIL	IA	RMA
		SECOND	NIL	IA	NIL	BA	BA	PB	BA	RMA	BA	IA	NIL	IA	SMA	SMA	BA	BA	IA	SMA	IA	RMA	BA	BA	SMA	BA	SMA	BA	NIL	NIL	IA
		THRID	NIL	BA	NIL	RMA	IA	NIL	NIL	IA	RMA	RMA	NIL	SMA	RMA	IA	RMA	IA	BA	BA	SMA	BA	RMA	SMA	BA	NIL	RMA	NIL	NIL	NIL	BA
	Fst Rate p-value		2.7e-05	6.1e-05	1.6e-05	7.4e-05	1.95e-09	2e-06	9.7e-05	0.00118	1.2e-07	7.8e-12	7.3e-06	3.3e-05	1.28e-24	1.63e-12	2e-13	1.14e-07	1.3e-08	1.7e-06	1.3e-07	1.3e-09	5.85e-10	4.9e-05	4.48e-08	0.000655	0.00016	0.00039	NIL	1.5e-05	2.9e-05
	Snd. Rate p-value		NIL	0.00797	NIL	0.0069	2.58e-08	0.0055	0.0178	0.00473	1.1e-06	1.6e-07	NIL	0.00238	9.33e-12	7.02e-06	1.9e-11	3.7e-07	0.02	5.2e-06	3e-05	1.3e-09	5.85e-10	0.00034	0.0002	0.00994	0.00016	0.0025	NIL	NIL	3.5e-05
	Thrd Rate p-value		NIL	0.00797	NIL	0.0069	2e-05	NIL	NIL	0.00845	0.00126	2.5e-05	NIL	0.0024	0.00155	0.000538	1.6e-10	0.0058	0.036	6.3e-06	0.00164	0.00966	1.12e-07	0.00076	0.0002	NIL	0.00022	0.007	NIL	NIL	8.7e-05
										0.00845						0.0538				5.3e-05		0.0013
CELL. COMPONENTS	IDENTIF. CEL COMP.		14	18	21	31	59	26	32	14	38	66	32	68	128	94	86	58	41	32	29	17	74	39	61	28	22	17	28	11	30
	ORDER	FIRST	EE	EE	EE	EE	EE	EE	EE	EE	EE	EE	EE	EE	EE	EE	EE	EE	EE	EE	EE	EE	EE	EE	EE	EE	EE	EE	EE	EE	EE
		SECOND	BM	InF	InF	BM	InF	InF	MBO	MyS	MBO	BM	BM	BM	An	An	BM	An	InF	InF	MBO	InF	BM	BM	An	InF	MBO	InF	BM	BM	BM
		THRID	MBO	ExM	An	MBO	BM	BM	InF	MBO	CyMBV	CyMBV	MBO	An	MBO	MBO	MBO	MBO	MBO	An	EMO	BM	MBO	MBO	MBO	MBO	InF	An	MBO	MyS	PltD
	Fst Rate p-value		6e-40	2.8e-29	1.3e-24	1.4e-42	4.3e-60	1.9e-21	1.48e-35	1.85e-21	7.9e-51	5.9e-65	3.1e-33	7.6e-65	1.95e-123	2.1e-98	1.35e-91	2.7e-59	1.3e-34	2.7e-30	1.5e-33	1.3e-39	2.85e-102	1.5e-27	9.08e-62	1.2e-33	3.2e-43	5.4e-23	1.3e-31	6.2e-23	1.2e-21
	Snd Rate p-value		1.7e-06	2.9e-12	7.62e-06	1.1e-12	1.2e-12	4.3e-10	1.13e-29	3.88e-06	5.52e-43	8.7e-17	1.5e-07	1.8e-10	1.61e-28	9e-16	2.48e-17	2.75e-10	4.7e-09	5.6e-07	4.8e-05	5.5e-05	2.1e-18	5.6e-08	2.69e-10	1.2e-06	1.9e-09	1.4e-08	3.63e-17	1.3e-09	2.3e-19
	Thrd Rate p-value		0.0002	0.002	0.00014	7.3e-08	2.9e-09	8.2e-06	2.73e-07	0.00125	3.14e-07	5.48e-09	0.0007	8.1-10	2.13e-13	1.59e-10	4.91e-12	1.31e-05	1.4e-05	1.7e-05	0.00026	0.0003	9.86e-12	6.8e-08	2.9e-07	0.00162	1.8e-07	1.8e-05	8.8e-06	0.0072	4.6e-05
																											1.9e-07
KEGG DESCRIPTORS
KEGG PATH.	IDENTIF. PATHWAYS		7	1	0	14	10	0	2	2	10	5	4	10	55	20	17	12	1	3	3	5	27	3	16	0	1	0	5	3	5
	ORDER	FIRST	PPP	SS	NIL	CCC	CCC	NIL	SpAI	AntPres	Phag	CCC	CCC	Amo	Phag	LTM	CCC	Phag	SS	SS	SS	LyS	CCC	Amo	ProT	NIL	SS	NIL	SS	PPP	CCC
		SECOND	LyS	NIL	NIL	SLE	SS	NIL	CCC	NIL	LyS	SLE	SpAI	Phag	PPP	CbM	Amo	LTM	NIL	InA	SpAI	Amo	Amo	CCC	CbM	NIL	NIL	NIL	LyS	CCC	SS
		THRID	CCC	NIL	NIL	SpAI	Phag	NIL	NIL	NIL	SS	Amo	NIL	CbM	ByA	ByA	SS	SS	NIL	CCC	CCC	CCC	SLE	SpAI	Amo	NIL	NIL	NIL	CCC	SS	Amo
	Fst Rate p-value		0.015	6.76e-05	NIL	1.25e-09	3.3e-05	NIL	0.00328	5.9e-05	5.1e-05	5.3e-15	0.00052	0.00979	1.16e-06	4.59e-07	0.00012	1.5e-05	0.00011	4.2e-07	1.8e-05	5.3e-06	3.94e-14	0.0023	2.31e-06	NIL	0.00016	NIL	0.0011	0.0066	2.2e-12
	Snd Rate p-value		0.015	NIL	NIL	0.00285	6e-05	NIL	0.00517	NIL	0.000123	1.3e-08	0.038	0.0186	5.18e-05	9.49e-07	0.00013	0.00011	NIL	0.0084	0.0098	0.00696	4.76e-07	0.00447	3.41e-05	NIL	NIL	NIL	0.0036	0.0066	0.00071
	Thrd Rate p-value		0.015	NIL	NIL	0.0031	0.000143	NIL	NIL	NIL	0.000137	2.55e-06	NIL	0.024	0.000171	4.9e-05	0.00022	0.00011	NIL	0.016	0.02	0.0095	7.01e-06	0.0317	0.000346	NIL	NIL	NIL	0.0042	0.067	0.02
								ABBREVIATIONS LIST
								Biological Processes				Molecular Functions				Cellular Components				KEGG Phatways
								BCoa	Blood Coagulation			BA	Binding Activity			An	Anchoring			Amo	Amoebiasis
								CA	Complement Activation			IA	Inhibitor Activity			BM	Blood Microparticle			AntPres	Antigen Presentation
								CbM	Carbon Metobolism			NIL	Nonexistent.			CyMBV	Cytoplasmic Memb. Bound Vescle			ByA	Biosynthesis of Amino Acids
								EMO	Extracellular Matrix Oganization			PB	Protein Binding			EE	Extracellular Exosomes			CbM	Carbon Metobolism
								EpD	Epidermis Development			RMA	Regulator Molecukar Activity			EMO	Extracellular Matrix Oganization			CCC	Complement/coagulation cascades
								InF	Intermediate Filament			SMA	Structural Molecular Activity			ExM	ExtracellularMatrix			InA	Influenza A
								ISP	immune System processes							InF	Intermediate Filament			LTM	Leucocyte Transendothelial Migration
								KD	KeratinicyteDiffenetiation							MBO	Membrane bound Organelle			LyS	Lysososme
								NIL	Nonexistent.							MyS	Myelein Shent			NIL	Nonexistent.
								PAC	Protein Activation Cascade							PltD	Platele degranulation			Phag	Phagosome
								EPhA	Execution Phase Apoptosis											PPP	Pentose Phosphate Pathway
								PtlD	Platele degranulation											ProT	Proteosome
								RBA	Regulatory Biol. Activity											SLE	System Lupus Erythematosus
								Rs	Response Stimulous/stress, etc											SpAI	Staphylococcus Aureus Infetion
								SkD	Skin Development											SS	Salivary Secression
								VMT	Vesicle mediated transport											Δ	Variable
